# Supplementary material for: Identification of candidate genes and chemicals associated with osteoarthritis by transcriptome-wide association study and chemical-gene interaction analysis
Source: Arthritis Res Ther. 2023 Sep 25;25:179. doi: 10.1186/s13075-023-03164-x (PMC10518935; doi:10.1186/s13075-023-03164-x)
Supplement: Supplementary file 1 — Additional file 1. [file 13075_2023_3164_MOESM1_ESM.xlsx]

## Sheet: Table Contents
File name	Title of data
Table S1	Sinificant genes identified in single-tissue TWAS for knee osteoarthritis
Table S2	Sinificant genes identified in single-tissue TWAS for hip osteoarthritis
Table S3	Sinificant genes identified in sCCA+ACAT TWAS for knee osteoarthritis
Table S4	Sinificant genes identified in sCCA+ACAT TWAS for hip osteoarthritis
Table S5	KEGG and GO Enrichment analysis for knee osteoarthritis
Table S6	KEGG and GO Enrichment analysis for hip osteoarthritis
Table S7	Significantly enriched chemicals for hip osteoarthritis through CGSEA approach

## Sheet: Table S1
GENEID	Symbol	PANEL	FILE	CHR	P0	P1	HSQ	BEST.GWAS.ID	BEST.GWAS.Z	EQTL.ID	EQTL.R2	EQTL.Z	EQTL.GWAS.Z	NSNP	NWGT	MODEL	MODELCV.R2	MODELCV.PV	TWAS.Z	TWAS.P	P.Bonferroni
ENSG00000049323	LTBP1	GTExv8.EUR.Artery_Aorta	/mnt/e/Metaxcan_SMR_TWAS/GTExv8/GTExv8//GTExv8.EUR.Artery_Aorta/ENSG00000049323.15.wgt.RDat	2	32946971	32946972	0.1229	rs996103	-6.115	rs6707962	0.0374	-4.64	5.461	483	483	susie	0.053	1.5e-05	-5.7896	7.06e-09	0.00211285
ENSG00000049323	LTBP1	GTExv8.EUR.Cells_Cultured_fibroblasts	/mnt/e/Metaxcan_SMR_TWAS/GTExv8/GTExv8//GTExv8.EUR.Cells_Cultured_fibroblasts/ENSG00000049323.15.wgt.RDat	2	32946971	32946972	0.5906	rs996103	-6.115	rs17640469	0.569	-15.16	5.093	487	10	lasso	0.58	1.3e-77	-5.43971	5.34e-08	0.015981
ENSG00000051825	MPHOSPH9	GTExv8.EUR.Heart_Left_Ventricle	/mnt/e/Metaxcan_SMR_TWAS/GTExv8/GTExv8//GTExv8.EUR.Heart_Left_Ventricle/ENSG00000051825.14.wgt.RDat	12	123244013	123244014	0.0994	rs2137558	5.88	rs1569068	0.10993	6.31	-5.435	350	350	susie	0.11	3.4e-10	-5.5276	3.25e-08	0.00972627
ENSG00000051825	MPHOSPH9	GTExv8.EUR.Colon_Transverse	/mnt/e/Metaxcan_SMR_TWAS/GTExv8/GTExv8//GTExv8.EUR.Colon_Transverse/ENSG00000051825.14.wgt.RDat	12	123244013	123244014	0.0493	rs2137558	5.88	rs1879380	0.036207	4.53	-5.74	349	349	susie	0.044	0.00017	-5.5968	2.18e-08	0.00652409
ENSG00000051825	MPHOSPH9	GTExv8.EUR.Lung	/mnt/e/Metaxcan_SMR_TWAS/GTExv8/GTExv8//GTExv8.EUR.Lung/ENSG00000051825.14.wgt.RDat	12	123244013	123244014	0.0399	rs2137558	5.88	rs7132277	0.037065	4.6	-5.424	350	1	top1	0.037	3.1e-05	-5.424	5.83e-08	0.0174474
ENSG00000051825	MPHOSPH9	GTExv8.EUR.Adipose_Visceral_Omentum	/mnt/e/Metaxcan_SMR_TWAS/GTExv8/GTExv8//GTExv8.EUR.Adipose_Visceral_Omentum/ENSG00000051825.14.wgt.RDat	12	123244013	123244014	0.0663	rs2137558	5.88	rs655293	0.0532	5.54	-5.439	350	350	susie	0.057	1e-06	-5.483	4.18e-08	0.0125095
ENSG00000051825	MPHOSPH9	GTExv8.EUR.Muscle_Skeletal	/mnt/e/Metaxcan_SMR_TWAS/GTExv8/GTExv8//GTExv8.EUR.Muscle_Skeletal/ENSG00000051825.14.wgt.RDat	12	123244013	123244014	0.0441	rs2137558	5.88	rs1790116	0.0391	5.14	-5.369	350	1	top1	0.039	7.9e-07	-5.369	7.92e-08	0.0237022
ENSG00000051825	MPHOSPH9	GTExv8.EUR.Thyroid	/mnt/e/Metaxcan_SMR_TWAS/GTExv8/GTExv8//GTExv8.EUR.Thyroid/ENSG00000051825.14.wgt.RDat	12	123244013	123244014	0.0835	rs2137558	5.88	rs2695478	0.128	8.16	-5.736	349	6	lasso	0.13	1.1e-16	-5.39938	6.69e-08	0.0200212
ENSG00000051825	MPHOSPH9	GTExv8.EUR.Testis	/mnt/e/Metaxcan_SMR_TWAS/GTExv8/GTExv8//GTExv8.EUR.Testis/ENSG00000051825.14.wgt.RDat	12	123244013	123244014	0.3379	rs2137558	5.88	rs1051434	0.329	9.84	-4.921	349	21	enet	0.38	1.2e-29	-5.51404	3.51e-08	0.0105044
ENSG00000051825	MPHOSPH9	GTExv8.EUR.Esophagus_Muscularis	/mnt/e/Metaxcan_SMR_TWAS/GTExv8/GTExv8//GTExv8.EUR.Esophagus_Muscularis/ENSG00000051825.14.wgt.RDat	12	123244013	123244014	0.1396	rs2137558	5.88	rs1716157	0.144114	8.02	-5.491	350	350	susie	0.15	1.5e-15	-5.5485	2.88e-08	0.00861898
ENSG00000051825	MPHOSPH9	GTExv8.EUR.Skin_Sun_Exposed_Lower_leg	/mnt/e/Metaxcan_SMR_TWAS/GTExv8/GTExv8//GTExv8.EUR.Skin_Sun_Exposed_Lower_leg/ENSG00000051825.14.wgt.RDat	12	123244013	123244014	0.0531	rs2137558	5.88	rs1790123	0.056959	5.98	-5.772	350	1	top1	0.057	3.1e-08	-5.772	7.83e-09	0.00234328
ENSG00000051825	MPHOSPH9	GTExv8.EUR.Artery_Tibial	/mnt/e/Metaxcan_SMR_TWAS/GTExv8/GTExv8//GTExv8.EUR.Artery_Tibial/ENSG00000051825.14.wgt.RDat	12	123244013	123244014	0.0831	rs2137558	5.88	rs1051431	0.0707	6.39	-5.379	350	350	susie	0.075	8.2e-10	-5.44817	5.09e-08	0.0152328
ENSG00000051825	MPHOSPH9	GTExv8.EUR.Spleen	/mnt/e/Metaxcan_SMR_TWAS/GTExv8/GTExv8//GTExv8.EUR.Spleen/ENSG00000051825.14.wgt.RDat	12	123244013	123244014	0.1405	rs2137558	5.88	rs6488868	0.0616	4.27	-5.45	349	349	susie	0.08	7.7e-05	-5.67373	1.4e-08	0.00418978
ENSG00000051825	MPHOSPH9	GTExv8.EUR.Heart_Atrial_Appendage	/mnt/e/Metaxcan_SMR_TWAS/GTExv8/GTExv8//GTExv8.EUR.Heart_Atrial_Appendage/ENSG00000051825.14.wgt.RDat	12	123244013	123244014	0.0447	rs2137558	5.88	rs1969354	0.017956	4.43	-5.284	344	344	susie	0.039	0.00024	-5.53953	3.03e-08	0.00906788
ENSG00000051825	MPHOSPH9	GTExv8.EUR.Esophagus_Gastroesophageal_Junction	/mnt/e/Metaxcan_SMR_TWAS/GTExv8/GTExv8//GTExv8.EUR.Esophagus_Gastroesophageal_Junction/ENSG00000051825.14.wgt.RDat	12	123244013	123244014	0.1579	rs2137558	5.88	rs1106240	0.148977	7.17	-5.731	350	350	susie	0.17	9.1e-13	-5.5062	3.67e-08	0.0109832
ENSG00000051825	MPHOSPH9	GTExv8.EUR.Artery_Aorta	/mnt/e/Metaxcan_SMR_TWAS/GTExv8/GTExv8//GTExv8.EUR.Artery_Aorta/ENSG00000051825.14.wgt.RDat	12	123244013	123244014	0.067	rs2137558	5.88	rs1790108	0.068035	5.16	-5.234	350	1	top1	0.068	9.6e-07	-5.234	1.66e-07	0.0496788
ENSG00000061656	SPAG4	GTExv8.EUR.Adrenal_Gland	/mnt/e/Metaxcan_SMR_TWAS/GTExv8/GTExv8//GTExv8.EUR.Adrenal_Gland/ENSG00000061656.9.wgt.RDat	20	35615891	35615892	0.086	rs143384	-9.38	rs7274597	0.00786	-4.02	-3.691	306	5	lasso	0.026	0.015	5.32468	1.01e-07	0.0302263
ENSG00000061656	SPAG4	GTExv8.EUR.Adipose_Visceral_Omentum	/mnt/e/Metaxcan_SMR_TWAS/GTExv8/GTExv8//GTExv8.EUR.Adipose_Visceral_Omentum/ENSG00000061656.9.wgt.RDat	20	35615891	35615892	0.0404	rs143384	-9.38	rs11698601	0.011959	-4.39	-5.07	306	306	susie	0.023	0.0014	5.254	1.49e-07	0.0445912
ENSG00000088340	FER1L4	GTExv8.EUR.Pancreas	/mnt/e/Metaxcan_SMR_TWAS/GTExv8/GTExv8//GTExv8.EUR.Pancreas/ENSG00000088340.15.wgt.RDat	20	35607561	35607562	0.0676	rs143384	-9.38	rs11696527	0.035734	-4.62	-3.162	307	17	enet	0.06	6.8e-05	5.50263	3.74e-08	0.0111927
ENSG00000090861	AARS	GTExv8.EUR.Brain_Caudate_basal_ganglia	/mnt/e/Metaxcan_SMR_TWAS/GTExv8/GTExv8//GTExv8.EUR.Brain_Caudate_basal_ganglia/ENSG00000090861.15.wgt.RDat	16	70289542	70289543	0.1931	rs904809	-5.99	rs2270842	0.02496	-4.24	-5.938	204	204	susie	0.035	0.0081	5.87959	4.11e-09	0.00123
ENSG00000090975	PITPNM2	GTExv8.EUR.Esophagus_Mucosa	/mnt/e/Metaxcan_SMR_TWAS/GTExv8/GTExv8//GTExv8.EUR.Esophagus_Mucosa/ENSG00000090975.12.wgt.RDat	12	123150014	123150015	0.049	rs2137558	5.88	rs655293	0.056141	5.51	-5.439	328	328	susie	0.059	3.5e-07	-5.50499	3.69e-08	0.0110431
ENSG00000090975	PITPNM2	GTExv8.EUR.Thyroid	/mnt/e/Metaxcan_SMR_TWAS/GTExv8/GTExv8//GTExv8.EUR.Thyroid/ENSG00000090975.12.wgt.RDat	12	123150014	123150015	0.1401	rs2137558	5.88	rs1106240	0.241	10.97	-5.731	327	4	lasso	0.24	4.1e-31	-5.61661	1.95e-08	0.00583576
ENSG00000100991	TRPC4AP	GTExv8.EUR.Esophagus_Gastroesophageal_Junction	/mnt/e/Metaxcan_SMR_TWAS/GTExv8/GTExv8//GTExv8.EUR.Esophagus_Gastroesophageal_Junction/ENSG00000100991.11.wgt.RDat	20	35092870	35092871	0.2315	rs143384	-9.38	rs6088764	0.0411	-5.45	-3.977	339	51	enet	0.13	2.9e-10	5.62172	1.89e-08	0.0056562
ENSG00000101019	UQCC1	GTExv8.EUR.Stomach	/mnt/e/Metaxcan_SMR_TWAS/GTExv8/GTExv8//GTExv8.EUR.Stomach/ENSG00000101019.21.wgt.RDat	20	35412140	35412141	0.2169	rs143384	-9.38	rs224331	0.114139	-6.01	-8.549	328	1	top1	0.11	1.4e-08	8.549	1.24e-17	3.71095e-12
ENSG00000101019	UQCC1	GTExv8.EUR.Minor_Salivary_Gland	/mnt/e/Metaxcan_SMR_TWAS/GTExv8/GTExv8//GTExv8.EUR.Minor_Salivary_Gland/ENSG00000101019.21.wgt.RDat	20	35412140	35412141	0.236	rs143384	-9.38	rs224331	0.137659	-4.4	-8.549	327	1	top1	0.14	2.9e-05	8.549	1.24e-17	3.71095e-12
ENSG00000101019	UQCC1	GTExv8.EUR.Artery_Tibial	/mnt/e/Metaxcan_SMR_TWAS/GTExv8/GTExv8//GTExv8.EUR.Artery_Tibial/ENSG00000101019.21.wgt.RDat	20	35412140	35412141	0.0628	rs143384	-9.38	rs224331	0.0332	-4.89	-8.549	328	1	top1	0.033	3.8e-05	8.549	1.24e-17	3.71095e-12
ENSG00000101019	UQCC1	GTExv8.EUR.Adipose_Visceral_Omentum	/mnt/e/Metaxcan_SMR_TWAS/GTExv8/GTExv8//GTExv8.EUR.Adipose_Visceral_Omentum/ENSG00000101019.21.wgt.RDat	20	35412140	35412141	0.2306	rs143384	-9.38	rs1540927	0.124751	-7.82	-9.081	328	328	susie	0.14	1.2e-14	9.0379	1.6e-19	4.78832e-14
ENSG00000101019	UQCC1	GTExv8.EUR.Thyroid	/mnt/e/Metaxcan_SMR_TWAS/GTExv8/GTExv8//GTExv8.EUR.Thyroid/ENSG00000101019.21.wgt.RDat	20	35412140	35412141	0.08	rs143384	-9.38	rs6060369	0.055368	-5.78	-8.828	328	328	susie	0.061	2.3e-08	8.7889	1.51e-18	4.51898e-13
ENSG00000101019	UQCC1	GTExv8.EUR.Breast_Mammary_Tissue	/mnt/e/Metaxcan_SMR_TWAS/GTExv8/GTExv8//GTExv8.EUR.Breast_Mammary_Tissue/ENSG00000101019.21.wgt.RDat	20	35412140	35412141	0.1359	rs143384	-9.38	rs1540927	0.09628	-6.36	-9.081	328	4	lasso	0.12	6.1e-11	7.74749	9.37e-15	2.80416e-09
ENSG00000101019	UQCC1	GTExv8.EUR.Whole_Blood	/mnt/e/Metaxcan_SMR_TWAS/GTExv8/GTExv8//GTExv8.EUR.Whole_Blood/ENSG00000101019.21.wgt.RDat	20	35412140	35412141	0.1009	rs143384	-9.38	rs1540927	0.113	-8.16	-9.081	328	1	top1	0.11	2.3e-16	9.081	1.08e-19	3.23212e-14
ENSG00000101019	UQCC1	GTExv8.EUR.Brain_Frontal_Cortex_BA9	/mnt/e/Metaxcan_SMR_TWAS/GTExv8/GTExv8//GTExv8.EUR.Brain_Frontal_Cortex_BA9/ENSG00000101019.21.wgt.RDat	20	35412140	35412141	0.2169	rs143384	-9.38	rs1406948	0.102533	-4.77	-8.76	326	6	lasso	0.15	3.6e-07	6.3505	2.15e-10	6.4343e-05
ENSG00000101019	UQCC1	GTExv8.EUR.Lung	/mnt/e/Metaxcan_SMR_TWAS/GTExv8/GTExv8//GTExv8.EUR.Lung/ENSG00000101019.21.wgt.RDat	20	35412140	35412141	0.2075	rs143384	-9.38	rs4911494	0.161171	-8.59	-9.167	328	19	enet	0.16	7.2e-19	8.97	2.97e-19	8.88832e-14
ENSG00000101019	UQCC1	GTExv8.EUR.Brain_Hippocampus	/mnt/e/Metaxcan_SMR_TWAS/GTExv8/GTExv8//GTExv8.EUR.Brain_Hippocampus/ENSG00000101019.21.wgt.RDat	20	35412140	35412141	0.2225	rs143384	-9.38	rs1540927	0.10966	-4.84	-9.081	326	326	susie	0.13	5.2e-06	8.8915	6.03e-19	1.8046e-13
ENSG00000101019	UQCC1	GTExv8.EUR.Brain_Hypothalamus	/mnt/e/Metaxcan_SMR_TWAS/GTExv8/GTExv8//GTExv8.EUR.Brain_Hypothalamus/ENSG00000101019.21.wgt.RDat	20	35412140	35412141	0.1811	rs143384	-9.38	rs224333	0.079923	-4.1	-9.094	328	1	top1	0.08	0.00021	9.094	9.55e-20	2.85803e-14
ENSG00000101019	UQCC1	GTExv8.EUR.Brain_Caudate_basal_ganglia	/mnt/e/Metaxcan_SMR_TWAS/GTExv8/GTExv8//GTExv8.EUR.Brain_Caudate_basal_ganglia/ENSG00000101019.21.wgt.RDat	20	35412140	35412141	0.2547	rs143384	-9.38	rs2425062	0.128874	-5.19	-8.913	328	328	susie	0.14	1.6e-07	8.9784	2.75e-19	8.22992e-14
ENSG00000101019	UQCC1	GTExv8.EUR.Pancreas	/mnt/e/Metaxcan_SMR_TWAS/GTExv8/GTExv8//GTExv8.EUR.Pancreas/ENSG00000101019.21.wgt.RDat	20	35412140	35412141	0.097	rs143384	-9.38	rs1540927	0.098681	-5.14	-9.081	328	1	top1	0.099	3.4e-07	9.081	1.08e-19	3.23212e-14
ENSG00000101019	UQCC1	GTExv8.EUR.Adipose_Subcutaneous	/mnt/e/Metaxcan_SMR_TWAS/GTExv8/GTExv8//GTExv8.EUR.Adipose_Subcutaneous/ENSG00000101019.21.wgt.RDat	20	35412140	35412141	0.1787	rs143384	-9.38	rs4911494	0.147	-8.43	-9.167	328	1	top1	0.15	2e-18	9.167	4.86e-20	1.45445e-14
ENSG00000101019	UQCC1	GTExv8.EUR.Skin_Sun_Exposed_Lower_leg	/mnt/e/Metaxcan_SMR_TWAS/GTExv8/GTExv8//GTExv8.EUR.Skin_Sun_Exposed_Lower_leg/ENSG00000101019.21.wgt.RDat	20	35412140	35412141	0.3332	rs143384	-9.38	rs4911494	0.216652	-10.65	-9.167	328	22	enet	0.22	2.6e-29	8.64022	5.61e-18	1.6789e-12
ENSG00000101019	UQCC1	GTExv8.EUR.Brain_Nucleus_accumbens_basal_ganglia	/mnt/e/Metaxcan_SMR_TWAS/GTExv8/GTExv8//GTExv8.EUR.Brain_Nucleus_accumbens_basal_ganglia/ENSG00000101019.21.wgt.RDat	20	35412140	35412141	0.1475	rs143384	-9.38	rs4911494	0.050641	-4.1	-9.167	328	328	susie	0.064	0.00036	8.96498	3.1e-19	9.27737e-14
ENSG00000101019	UQCC1	GTExv8.EUR.Skin_Not_Sun_Exposed_Suprapubic	/mnt/e/Metaxcan_SMR_TWAS/GTExv8/GTExv8//GTExv8.EUR.Skin_Not_Sun_Exposed_Suprapubic/ENSG00000101019.21.wgt.RDat	20	35412140	35412141	0.2188	rs143384	-9.38	rs4911178	0.194853	-9.35	-9.085	328	328	susie	0.2	2e-22	9.10044	9e-20	2.69343e-14
ENSG00000101019	UQCC1	GTExv8.EUR.Heart_Atrial_Appendage	/mnt/e/Metaxcan_SMR_TWAS/GTExv8/GTExv8//GTExv8.EUR.Heart_Atrial_Appendage/ENSG00000101019.21.wgt.RDat	20	35412140	35412141	0.0993	rs143384	-9.38	rs224331	0.063954	-4.88	-8.549	328	1	top1	0.064	3.2e-06	8.549	1.24e-17	3.71095e-12
ENSG00000101019	UQCC1	GTExv8.EUR.Cells_Cultured_fibroblasts	/mnt/e/Metaxcan_SMR_TWAS/GTExv8/GTExv8//GTExv8.EUR.Cells_Cultured_fibroblasts/ENSG00000101019.21.wgt.RDat	20	35412140	35412141	0.489	rs143384	-9.38	rs2425062	0.430239	-13.22	-8.913	328	1	top1	0.43	3.8e-51	8.913	4.97e-19	1.48737e-13
ENSG00000101019	UQCC1	GTExv8.EUR.Brain_Cortex	/mnt/e/Metaxcan_SMR_TWAS/GTExv8/GTExv8//GTExv8.EUR.Brain_Cortex/ENSG00000101019.21.wgt.RDat	20	35412140	35412141	0.2836	rs143384	-9.38	rs224331	0.014948	-3.78	-8.549	326	28	enet	0.067	0.00024	6.7957	1.08e-11	3.23212e-06
ENSG00000101019	UQCC1	GTExv8.EUR.Colon_Sigmoid	/mnt/e/Metaxcan_SMR_TWAS/GTExv8/GTExv8//GTExv8.EUR.Colon_Sigmoid/ENSG00000101019.21.wgt.RDat	20	35412140	35412141	0.0883	rs143384	-9.38	rs224331	0.03321	-4.22	-8.549	328	328	susie	0.058	4.4e-05	8.80845	1.27e-18	3.80073e-13
ENSG00000101019	UQCC1	GTExv8.EUR.Colon_Transverse	/mnt/e/Metaxcan_SMR_TWAS/GTExv8/GTExv8//GTExv8.EUR.Colon_Transverse/ENSG00000101019.21.wgt.RDat	20	35412140	35412141	0.0922	rs143384	-9.38	rs2425024	0.001944	-3.52	-2.72	328	328	susie	0.011	0.042	7.2283	4.89e-13	1.46343e-07
ENSG00000101019	UQCC1	GTExv8.EUR.Nerve_Tibial	/mnt/e/Metaxcan_SMR_TWAS/GTExv8/GTExv8//GTExv8.EUR.Nerve_Tibial/ENSG00000101019.21.wgt.RDat	20	35412140	35412141	0.1233	rs143384	-9.38	rs4911494	0.07325	-6.15	-9.167	328	1	top1	0.073	5.2e-09	9.167	4.86e-20	1.45445e-14
ENSG00000101019	UQCC1	GTExv8.EUR.Muscle_Skeletal	/mnt/e/Metaxcan_SMR_TWAS/GTExv8/GTExv8//GTExv8.EUR.Muscle_Skeletal/ENSG00000101019.21.wgt.RDat	20	35412140	35412141	0.2266	rs143384	-9.38	rs224331	0.209891	-11.17	-8.549	328	1	top1	0.21	4.6e-32	8.549	1.24e-17	3.71095e-12
ENSG00000101019	UQCC1	GTExv8.EUR.Spleen	/mnt/e/Metaxcan_SMR_TWAS/GTExv8/GTExv8//GTExv8.EUR.Spleen/ENSG00000101019.21.wgt.RDat	20	35412140	35412141	0.2176	rs143384	-9.38	rs941665	0.07927	-4.52	-6.805	328	328	susie	0.081	6.3e-05	7.14	9.04e-13	2.7054e-07
ENSG00000101019	UQCC1	GTExv8.EUR.Esophagus_Mucosa	/mnt/e/Metaxcan_SMR_TWAS/GTExv8/GTExv8//GTExv8.EUR.Esophagus_Mucosa/ENSG00000101019.21.wgt.RDat	20	35412140	35412141	0.2023	rs143384	-9.38	rs1540927	0.151905	-8.48	-9.081	328	2	lasso	0.17	5.6e-18	9.3949	5.73e-21	1.71482e-15
ENSG00000102908	NFAT5	GTExv8.EUR.Thyroid	/mnt/e/Metaxcan_SMR_TWAS/GTExv8/GTExv8//GTExv8.EUR.Thyroid/ENSG00000102908.20.wgt.RDat	16	69565093	69565094	0.1321	rs4783718	6.29	rs4783722	0.16	-8.85	-5.667	297	1	top1	0.16	3.4e-20	5.667	1.45e-08	0.00433942
ENSG00000111325	OGFOD2	GTExv8.EUR.Brain_Cerebellum	/mnt/e/Metaxcan_SMR_TWAS/GTExv8/GTExv8//GTExv8.EUR.Brain_Cerebellum/ENSG00000111325.16.wgt.RDat	12	122974682	122974683	0.109	rs2137558	5.88	rs28569885	0.005483	3.86	-4.827	320	320	susie	0.0072	0.13	-5.5885	2.29e-08	0.00685328
ENSG00000111325	OGFOD2	GTExv8.EUR.Esophagus_Mucosa	/mnt/e/Metaxcan_SMR_TWAS/GTExv8/GTExv8//GTExv8.EUR.Esophagus_Mucosa/ENSG00000111325.16.wgt.RDat	12	122974682	122974683	0.0454	rs2137558	5.88	rs1790108	0.044697	5.01	-5.234	320	320	susie	0.047	6e-06	-5.52576	3.28e-08	0.00981606
ENSG00000111325	OGFOD2	GTExv8.EUR.Pituitary	/mnt/e/Metaxcan_SMR_TWAS/GTExv8/GTExv8//GTExv8.EUR.Pituitary/ENSG00000111325.16.wgt.RDat	12	122974682	122974683	0.0841	rs2137558	5.88	rs7305511	0.008163	3.73	-4.687	319	319	susie	0.025	0.011	-5.37776	7.54e-08	0.022565
ENSG00000111325	OGFOD2	GTExv8.EUR.Colon_Transverse	/mnt/e/Metaxcan_SMR_TWAS/GTExv8/GTExv8//GTExv8.EUR.Colon_Transverse/ENSG00000111325.16.wgt.RDat	12	122974682	122974683	0.0601	rs2137558	5.88	rs1568427	0.02837	4.5	-4.79	319	319	susie	0.041	0.00029	-5.3679	7.97e-08	0.0238518
ENSG00000111325	OGFOD2	GTExv8.EUR.Heart_Left_Ventricle	/mnt/e/Metaxcan_SMR_TWAS/GTExv8/GTExv8//GTExv8.EUR.Heart_Left_Ventricle/ENSG00000111325.16.wgt.RDat	12	122974682	122974683	0.0444	rs2137558	5.88	rs1051434	0.01295	4.19	-4.921	320	320	susie	0.016	0.014	-5.3314	9.75e-08	0.0291788
ENSG00000111328	CDK2AP1	GTExv8.EUR.Stomach	/mnt/e/Metaxcan_SMR_TWAS/GTExv8/GTExv8//GTExv8.EUR.Stomach/ENSG00000111328.6.wgt.RDat	12	123272333	123272334	0.2409	rs2137558	5.88	rs12316131	0.199	-7.59	-5.409	347	347	susie	0.21	2.2e-15	5.44619	5.15e-08	0.0154124
ENSG00000111328	CDK2AP1	GTExv8.EUR.Cells_Cultured_fibroblasts	/mnt/e/Metaxcan_SMR_TWAS/GTExv8/GTExv8//GTExv8.EUR.Cells_Cultured_fibroblasts/ENSG00000111328.6.wgt.RDat	12	123272333	123272334	0.4609	rs2137558	5.88	rs1879380	0.556	-15.09	-5.74	347	347	susie	0.58	9.2e-78	5.36762	7.98e-08	0.0238817
ENSG00000111328	CDK2AP1	GTExv8.EUR.Vagina	/mnt/e/Metaxcan_SMR_TWAS/GTExv8/GTExv8//GTExv8.EUR.Vagina/ENSG00000111328.6.wgt.RDat	12	123272333	123272334	0.133	rs2137558	5.88	rs1969354	0.137745	-4.77	-5.284	343	343	susie	0.15	7.2e-06	5.48428	4.15e-08	0.0124197
ENSG00000111328	CDK2AP1	GTExv8.EUR.Lung	/mnt/e/Metaxcan_SMR_TWAS/GTExv8/GTExv8//GTExv8.EUR.Lung/ENSG00000111328.6.wgt.RDat	12	123272333	123272334	0.1168	rs2137558	5.88	rs1879380	0.121762	-7.8	-5.74	347	3	lasso	0.13	1e-14	5.48268	4.19e-08	0.0125394
ENSG00000111328	CDK2AP1	GTExv8.EUR.Breast_Mammary_Tissue	/mnt/e/Metaxcan_SMR_TWAS/GTExv8/GTExv8//GTExv8.EUR.Breast_Mammary_Tissue/ENSG00000111328.6.wgt.RDat	12	123272333	123272334	0.1702	rs2137558	5.88	rs1790098	0.166	-8.15	-5.335	346	346	susie	0.19	8.2e-17	5.40483	6.49e-08	0.0194226
ENSG00000111328	CDK2AP1	GTExv8.EUR.Minor_Salivary_Gland	/mnt/e/Metaxcan_SMR_TWAS/GTExv8/GTExv8//GTExv8.EUR.Minor_Salivary_Gland/ENSG00000111328.6.wgt.RDat	12	123272333	123272334	0.156	rs2137558	5.88	rs1260294	0.131915	-4.36	-5.623	346	7	lasso	0.14	2.8e-05	5.6278	1.83e-08	0.00547664
ENSG00000111328	CDK2AP1	GTExv8.EUR.Pancreas	/mnt/e/Metaxcan_SMR_TWAS/GTExv8/GTExv8//GTExv8.EUR.Pancreas/ENSG00000111328.6.wgt.RDat	12	123272333	123272334	0.2525	rs2137558	5.88	rs1060105	0.319053	-8.88	-5.555	346	1	top1	0.32	4.2e-22	5.555	2.78e-08	0.00831971
ENSG00000111328	CDK2AP1	GTExv8.EUR.Nerve_Tibial	/mnt/e/Metaxcan_SMR_TWAS/GTExv8/GTExv8//GTExv8.EUR.Nerve_Tibial/ENSG00000111328.6.wgt.RDat	12	123272333	123272334	0.1434	rs2137558	5.88	rs28472704	0.131	-8.2	-5.409	347	347	susie	0.14	1.4e-16	5.23314	1.67e-07	0.0499781
ENSG00000111328	CDK2AP1	GTExv8.EUR.Skin_Not_Sun_Exposed_Suprapubic	/mnt/e/Metaxcan_SMR_TWAS/GTExv8/GTExv8//GTExv8.EUR.Skin_Not_Sun_Exposed_Suprapubic/ENSG00000111328.6.wgt.RDat	12	123272333	123272334	0.1839	rs2137558	5.88	rs1879380	0.279184	-11	-5.74	346	1	top1	0.28	1.6e-32	5.74	9.47e-09	0.00283409
ENSG00000111328	CDK2AP1	GTExv8.EUR.Liver	/mnt/e/Metaxcan_SMR_TWAS/GTExv8/GTExv8//GTExv8.EUR.Liver/ENSG00000111328.6.wgt.RDat	12	123272333	123272334	0.1722	rs2137558	5.88	rs1727309	0.13817	-5.45	-5.833	347	1	top1	0.14	1.9e-07	5.833	5.44e-09	0.00162803
ENSG00000111328	CDK2AP1	GTExv8.EUR.Colon_Sigmoid	/mnt/e/Metaxcan_SMR_TWAS/GTExv8/GTExv8//GTExv8.EUR.Colon_Sigmoid/ENSG00000111328.6.wgt.RDat	12	123272333	123272334	0.1905	rs2137558	5.88	rs28636834	0.191759	-7.83	-5.351	346	346	susie	0.21	8.6e-16	5.47386	4.4e-08	0.0131679
ENSG00000111328	CDK2AP1	GTExv8.EUR.Esophagus_Gastroesophageal_Junction	/mnt/e/Metaxcan_SMR_TWAS/GTExv8/GTExv8//GTExv8.EUR.Esophagus_Gastroesophageal_Junction/ENSG00000111328.6.wgt.RDat	12	123272333	123272334	0.2027	rs2137558	5.88	rs1879380	0.217339	-8.23	-5.74	347	347	susie	0.23	1e-17	5.4224	5.88e-08	0.0175971
ENSG00000111328	CDK2AP1	GTExv8.EUR.Heart_Atrial_Appendage	/mnt/e/Metaxcan_SMR_TWAS/GTExv8/GTExv8//GTExv8.EUR.Heart_Atrial_Appendage/ENSG00000111328.6.wgt.RDat	12	123272333	123272334	0.0565	rs2137558	5.88	rs1879380	0.057881	-4.65	-5.74	341	1	top1	0.058	9.1e-06	5.74	9.47e-09	0.00283409
ENSG00000111328	CDK2AP1	GTExv8.EUR.Colon_Transverse	/mnt/e/Metaxcan_SMR_TWAS/GTExv8/GTExv8//GTExv8.EUR.Colon_Transverse/ENSG00000111328.6.wgt.RDat	12	123272333	123272334	0.1994	rs2137558	5.88	rs1060105	0.277436	-9.51	-5.555	346	346	susie	0.28	3.1e-23	5.6241	1.86e-08	0.00556642
ENSG00000111328	CDK2AP1	GTExv8.EUR.Spleen	/mnt/e/Metaxcan_SMR_TWAS/GTExv8/GTExv8//GTExv8.EUR.Spleen/ENSG00000111328.6.wgt.RDat	12	123272333	123272334	0.1467	rs2137558	5.88	rs1879380	0.137	-5.12	-5.74	346	1	top1	0.14	2.1e-07	5.74	9.47e-09	0.00283409
ENSG00000111328	CDK2AP1	GTExv8.EUR.Adipose_Visceral_Omentum	/mnt/e/Metaxcan_SMR_TWAS/GTExv8/GTExv8//GTExv8.EUR.Adipose_Visceral_Omentum/ENSG00000111328.6.wgt.RDat	12	123272333	123272334	0.2323	rs2137558	5.88	rs1879380	0.224	-9.79	-5.74	347	347	susie	0.23	2.2e-24	5.7552	8.65e-09	0.00258869
ENSG00000111328	CDK2AP1	GTExv8.EUR.Small_Intestine_Terminal_Ileum	/mnt/e/Metaxcan_SMR_TWAS/GTExv8/GTExv8//GTExv8.EUR.Small_Intestine_Terminal_Ileum/ENSG00000111328.6.wgt.RDat	12	123272333	123272334	0.1776	rs2137558	5.88	rs1106240	0.12075	-5.3	-5.731	346	346	susie	0.16	7.4e-07	5.7031	1.18e-08	0.00353139
ENSG00000111328	CDK2AP1	GTExv8.EUR.Esophagus_Mucosa	/mnt/e/Metaxcan_SMR_TWAS/GTExv8/GTExv8//GTExv8.EUR.Esophagus_Mucosa/ENSG00000111328.6.wgt.RDat	12	123272333	123272334	0.4272	rs2137558	5.88	rs1879380	0.479648	-14.48	-5.74	347	347	susie	0.48	9.8e-61	5.73228	9.91e-09	0.00296577
ENSG00000111328	CDK2AP1	GTExv8.EUR.Prostate	/mnt/e/Metaxcan_SMR_TWAS/GTExv8/GTExv8//GTExv8.EUR.Prostate/ENSG00000111328.6.wgt.RDat	12	123272333	123272334	0.1121	rs2137558	5.88	rs28625019	0.00214	-3.72	-5.061	347	347	susie	0.027	0.015	5.43975	5.34e-08	0.015981
ENSG00000111328	CDK2AP1	GTExv8.EUR.Adipose_Subcutaneous	/mnt/e/Metaxcan_SMR_TWAS/GTExv8/GTExv8//GTExv8.EUR.Adipose_Subcutaneous/ENSG00000111328.6.wgt.RDat	12	123272333	123272334	0.2721	rs2137558	5.88	rs1879380	0.298	-12	-5.74	346	1	top1	0.3	1.1e-38	5.74	9.47e-09	0.00283409
ENSG00000125965	GDF5	GTExv8.EUR.Esophagus_Muscularis	/mnt/e/Metaxcan_SMR_TWAS/GTExv8/GTExv8//GTExv8.EUR.Esophagus_Muscularis/ENSG00000125965.8.wgt.RDat	20	35454745	35454746	0.0969	rs143384	-9.38	rs4911178	0.070862	5.75	-9.085	325	325	susie	0.075	3e-08	-8.9436	3.77e-19	1.12825e-13
ENSG00000125965	GDF5	GTExv8.EUR.Colon_Sigmoid	/mnt/e/Metaxcan_SMR_TWAS/GTExv8/GTExv8//GTExv8.EUR.Colon_Sigmoid/ENSG00000125965.8.wgt.RDat	20	35454745	35454746	0.3307	rs143384	-9.38	rs143384	0.158535	6.75	-9.377	325	1	top1	0.16	9.3e-12	-9.377	6.79e-21	2.03204e-15
ENSG00000125965	GDF5	GTExv8.EUR.Brain_Frontal_Cortex_BA9	/mnt/e/Metaxcan_SMR_TWAS/GTExv8/GTExv8//GTExv8.EUR.Brain_Frontal_Cortex_BA9/ENSG00000125965.8.wgt.RDat	20	35454745	35454746	0.0926	rs143384	-9.38	rs4911494	0.087881	4.62	-9.167	323	1	top1	0.088	9.6e-05	-9.167	4.86e-20	1.45445e-14
ENSG00000125965	GDF5	GTExv8.EUR.Brain_Caudate_basal_ganglia	/mnt/e/Metaxcan_SMR_TWAS/GTExv8/GTExv8//GTExv8.EUR.Brain_Caudate_basal_ganglia/ENSG00000125965.8.wgt.RDat	20	35454745	35454746	0.0856	rs143384	-9.38	rs4911494	0.073978	4.37	-9.167	325	325	susie	0.097	2e-05	-8.9312	4.21e-19	1.25993e-13
ENSG00000125965	GDF5	GTExv8.EUR.Adipose_Visceral_Omentum	/mnt/e/Metaxcan_SMR_TWAS/GTExv8/GTExv8//GTExv8.EUR.Adipose_Visceral_Omentum/ENSG00000125965.8.wgt.RDat	20	35454745	35454746	0.0268	rs143384	-9.38	rs2425170	0.000425	3.32	-5.33	325	325	susie	0.011	0.022	-6.4343	1.24e-10	3.71095e-05
ENSG00000125965	GDF5	GTExv8.EUR.Esophagus_Gastroesophageal_Junction	/mnt/e/Metaxcan_SMR_TWAS/GTExv8/GTExv8//GTExv8.EUR.Esophagus_Gastroesophageal_Junction/ENSG00000125965.8.wgt.RDat	20	35454745	35454746	0.1508	rs143384	-9.38	rs6060369	0.122	6.67	-8.828	325	325	susie	0.15	3.6e-11	-9.05124	1.41e-19	4.21971e-14
ENSG00000125965	GDF5	GTExv8.EUR.Thyroid	/mnt/e/Metaxcan_SMR_TWAS/GTExv8/GTExv8//GTExv8.EUR.Thyroid/ENSG00000125965.8.wgt.RDat	20	35454745	35454746	0.0755	rs143384	-9.38	rs143384	0.053846	5.81	-9.377	325	325	susie	0.058	5.5e-08	-9.31473	1.22e-20	3.65109e-15
ENSG00000125965	GDF5	GTExv8.EUR.Lung	/mnt/e/Metaxcan_SMR_TWAS/GTExv8/GTExv8//GTExv8.EUR.Lung/ENSG00000125965.8.wgt.RDat	20	35454745	35454746	0.1026	rs143384	-9.38	rs6060402	0.060693	-5.64	-9.109	325	1	top1	0.061	1.1e-07	9.11	8.31e-20	2.48693e-14
ENSG00000125965	GDF5	GTExv8.EUR.Pituitary	/mnt/e/Metaxcan_SMR_TWAS/GTExv8/GTExv8//GTExv8.EUR.Pituitary/ENSG00000125965.8.wgt.RDat	20	35454745	35454746	0.2555	rs143384	-9.38	rs1540927	0.233489	7.16	-9.081	323	1	top1	0.23	2e-14	-9.081	1.08e-19	3.23212e-14
ENSG00000125965	GDF5	GTExv8.EUR.Colon_Transverse	/mnt/e/Metaxcan_SMR_TWAS/GTExv8/GTExv8//GTExv8.EUR.Colon_Transverse/ENSG00000125965.8.wgt.RDat	20	35454745	35454746	0.0929	rs143384	-9.38	rs4911178	0.024766	4.09	-9.085	325	325	susie	0.046	0.00013	-8.9856	2.57e-19	7.69124e-14
ENSG00000125965	GDF5	GTExv8.EUR.Brain_Hippocampus	/mnt/e/Metaxcan_SMR_TWAS/GTExv8/GTExv8//GTExv8.EUR.Brain_Hippocampus/ENSG00000125965.8.wgt.RDat	20	35454745	35454746	0.1386	rs143384	-9.38	rs224320	0.01335	3.97	-5.11	323	34	enet	0.082	0.00022	-8.3827	5.17e-17	1.54723e-11
ENSG00000125965	GDF5	GTExv8.EUR.Brain_Putamen_basal_ganglia	/mnt/e/Metaxcan_SMR_TWAS/GTExv8/GTExv8//GTExv8.EUR.Brain_Putamen_basal_ganglia/ENSG00000125965.8.wgt.RDat	20	35454745	35454746	0.369	rs143384	-9.38	rs224331	0.183012	6.01	-8.549	325	325	susie	0.19	1.3e-08	-8.9893	2.49e-19	7.45182e-14
ENSG00000125966	MMP24	GTExv8.EUR.Esophagus_Mucosa	/mnt/e/Metaxcan_SMR_TWAS/GTExv8/GTExv8//GTExv8.EUR.Esophagus_Mucosa/ENSG00000125966.9.wgt.RDat	20	35226653	35226654	0.0406	rs143384	-9.38	rs6060154	0.004559	3.5	1.667	353	353	susie	0.025	0.00082	6.98528	2.84e-12	8.49927e-07
ENSG00000125991	ERGIC3	GTExv8.EUR.Brain_Hypothalamus	/mnt/e/Metaxcan_SMR_TWAS/GTExv8/GTExv8//GTExv8.EUR.Brain_Hypothalamus/ENSG00000125991.19.wgt.RDat	20	35542020	35542021	0.1536	rs143384	-9.38	rs224430	0.088207	4.77	-5.988	313	1	top1	0.088	9.8e-05	-5.988	2.12e-09	0.000634452
ENSG00000125991	ERGIC3	GTExv8.EUR.Esophagus_Muscularis	/mnt/e/Metaxcan_SMR_TWAS/GTExv8/GTExv8//GTExv8.EUR.Esophagus_Muscularis/ENSG00000125991.19.wgt.RDat	20	35542020	35542021	0.0725	rs143384	-9.38	rs1536147	0.026844	4.47	-4.293	313	313	susie	0.032	0.00025	-5.629	1.81e-08	0.00541679
ENSG00000125995	ROMO1	GTExv8.EUR.Cells_Cultured_fibroblasts	/mnt/e/Metaxcan_SMR_TWAS/GTExv8/GTExv8//GTExv8.EUR.Cells_Cultured_fibroblasts/ENSG00000125995.15.wgt.RDat	20	35699359	35699360	0.032	rs143384	-9.38	rs6058276	0.013185	-3.88	-5.584	289	289	susie	0.018	0.0042	5.91878	3.24e-09	0.000969635
ENSG00000125998	FAM83C	GTExv8.EUR.Prostate	/mnt/e/Metaxcan_SMR_TWAS/GTExv8/GTExv8//GTExv8.EUR.Prostate/ENSG00000125998.7.wgt.RDat	20	35292400	35292401	0.1244	rs143384	-9.38	rs7280	0.0575	-4.75	-4.943	339	5	lasso	0.075	0.00012	5.7121	1.12e-08	0.00335182
ENSG00000126001	CEP250	GTExv8.EUR.Thyroid	/mnt/e/Metaxcan_SMR_TWAS/GTExv8/GTExv8//GTExv8.EUR.Thyroid/ENSG00000126001.15.wgt.RDat	20	35455163	35455164	0.046	rs143384	-9.38	rs6058227	0.002672	3.94	-5.092	323	9	enet	0.008	0.027	-6.91688	4.62e-12	1.38263e-06
ENSG00000126001	CEP250	GTExv8.EUR.Esophagus_Mucosa	/mnt/e/Metaxcan_SMR_TWAS/GTExv8/GTExv8//GTExv8.EUR.Esophagus_Mucosa/ENSG00000126001.15.wgt.RDat	20	35455163	35455164	0.1798	rs143384	-9.38	rs224360	0.192452	9.03	-6.471	323	323	susie	0.19	3.6e-21	-6.51524	7.26e-11	2.1727e-05
ENSG00000126001	CEP250	GTExv8.EUR.Brain_Putamen_basal_ganglia	/mnt/e/Metaxcan_SMR_TWAS/GTExv8/GTExv8//GTExv8.EUR.Brain_Putamen_basal_ganglia/ENSG00000126001.15.wgt.RDat	20	35455163	35455164	0.102	rs143384	-9.38	rs6058276	-0.00536	-3.51	-5.584	323	23	enet	-0.0018	0.39	6.7479	1.5e-11	4.48905e-06
ENSG00000126001	CEP250	GTExv8.EUR.Artery_Tibial	/mnt/e/Metaxcan_SMR_TWAS/GTExv8/GTExv8//GTExv8.EUR.Artery_Tibial/ENSG00000126001.15.wgt.RDat	20	35455163	35455164	0.0595	rs143384	-9.38	rs224362	0.0383	4.76	-6.554	323	323	susie	0.039	8.7e-06	-6.49332	8.4e-11	2.51387e-05
ENSG00000126001	CEP250	GTExv8.EUR.Artery_Aorta	/mnt/e/Metaxcan_SMR_TWAS/GTExv8/GTExv8//GTExv8.EUR.Artery_Aorta/ENSG00000126001.15.wgt.RDat	20	35455163	35455164	0.0512	rs143384	-9.38	rs224419	0.018796	4.02	-5.824	323	323	susie	0.031	0.00079	-6.44524	1.15e-10	3.44161e-05
ENSG00000126001	CEP250	GTExv8.EUR.Testis	/mnt/e/Metaxcan_SMR_TWAS/GTExv8/GTExv8//GTExv8.EUR.Testis/ENSG00000126001.15.wgt.RDat	20	35455163	35455164	0.1817	rs143384	-9.38	rs224395	0.112287	5.89	-6.458	323	1	top1	0.11	8.8e-09	-6.458	1.06e-10	3.17226e-05
ENSG00000126001	CEP250	GTExv8.EUR.Skin_Not_Sun_Exposed_Suprapubic	/mnt/e/Metaxcan_SMR_TWAS/GTExv8/GTExv8//GTExv8.EUR.Skin_Not_Sun_Exposed_Suprapubic/ENSG00000126001.15.wgt.RDat	20	35455163	35455164	0.1975	rs143384	-9.38	rs2236160	0.09883	6.69	-6.558	323	323	susie	0.099	1.5e-11	-6.45279	1.1e-10	3.29197e-05
ENSG00000126001	CEP250	GTExv8.EUR.Pancreas	/mnt/e/Metaxcan_SMR_TWAS/GTExv8/GTExv8//GTExv8.EUR.Pancreas/ENSG00000126001.15.wgt.RDat	20	35455163	35455164	0.0617	rs143384	-9.38	rs1570841	0.010752	3.8	-6.506	323	21	enet	0.027	0.0058	-6.09978	1.06e-09	0.000317226
ENSG00000126001	CEP250	GTExv8.EUR.Brain_Cerebellar_Hemisphere	/mnt/e/Metaxcan_SMR_TWAS/GTExv8/GTExv8//GTExv8.EUR.Brain_Cerebellar_Hemisphere/ENSG00000126001.15.wgt.RDat	20	35455163	35455164	0.254	rs143384	-9.38	rs1570841	0.016487	-3.78	-6.506	323	323	susie	0.046	0.004	6.4977	8.15e-11	2.43905e-05
ENSG00000126001	CEP250	GTExv8.EUR.Minor_Salivary_Gland	/mnt/e/Metaxcan_SMR_TWAS/GTExv8/GTExv8//GTExv8.EUR.Minor_Salivary_Gland/ENSG00000126001.15.wgt.RDat	20	35455163	35455164	0.125	rs143384	-9.38	rs761825	0.1598	4.74	-5.347	322	1	top1	0.16	6.3e-06	-5.347	8.94e-08	0.0267547
ENSG00000126001	CEP250	GTExv8.EUR.Cells_Cultured_fibroblasts	/mnt/e/Metaxcan_SMR_TWAS/GTExv8/GTExv8//GTExv8.EUR.Cells_Cultured_fibroblasts/ENSG00000126001.15.wgt.RDat	20	35455163	35455164	0.0404	rs143384	-9.38	rs1570841	0.01914	4	-6.506	323	1	top1	0.019	0.0031	-6.506	7.72e-11	2.31036e-05
ENSG00000126001	CEP250	GTExv8.EUR.Muscle_Skeletal	/mnt/e/Metaxcan_SMR_TWAS/GTExv8/GTExv8//GTExv8.EUR.Muscle_Skeletal/ENSG00000126001.15.wgt.RDat	20	35455163	35455164	0.0228	rs143384	-9.38	rs2236160	-0.000447	-4.3	-6.558	323	323	susie	0.016	0.0011	6.49861	8.11e-11	2.42708e-05
ENSG00000126005	MMP24-AS1	GTExv8.EUR.Skin_Sun_Exposed_Lower_leg	/mnt/e/Metaxcan_SMR_TWAS/GTExv8/GTExv8//GTExv8.EUR.Skin_Sun_Exposed_Lower_leg/ENSG00000126005.16.wgt.RDat	20	35278130	35278131	0.0983	rs143384	-9.38	rs2275274	0.017609	-4.84	-3.783	342	16	enet	0.043	1.5e-06	5.5615	2.67e-08	0.00799051
ENSG00000126860	EVI2A	GTExv8.EUR.Artery_Coronary	/mnt/e/Metaxcan_SMR_TWAS/GTExv8/GTExv8//GTExv8.EUR.Artery_Coronary/ENSG00000126860.11.wgt.RDat	17	31321883	31321884	0.1192	rs3764419	-5.22	rs8065496	0.00841	-3.91	3.587	365	8	enet	0.044	0.003	-5.3553	8.54e-08	0.0255577
ENSG00000130921	C12orf65	GTExv8.EUR.Breast_Mammary_Tissue	/mnt/e/Metaxcan_SMR_TWAS/GTExv8/GTExv8//GTExv8.EUR.Breast_Mammary_Tissue/ENSG00000130921.7.wgt.RDat	12	123232915	123232916	0.1002	rs2137558	5.88	rs6488868	0.0414	-5.07	-5.45	345	345	susie	0.046	5.7e-05	5.51535	3.48e-08	0.0104146
ENSG00000130921	C12orf65	GTExv8.EUR.Skin_Not_Sun_Exposed_Suprapubic	/mnt/e/Metaxcan_SMR_TWAS/GTExv8/GTExv8//GTExv8.EUR.Skin_Not_Sun_Exposed_Suprapubic/ENSG00000130921.7.wgt.RDat	12	123232915	123232916	0.0873	rs2137558	5.88	rs1969354	0.061388	-5.9	-5.284	345	345	susie	0.069	1.8e-08	5.30382	1.13e-07	0.0338175
ENSG00000130921	C12orf65	GTExv8.EUR.Vagina	/mnt/e/Metaxcan_SMR_TWAS/GTExv8/GTExv8//GTExv8.EUR.Vagina/ENSG00000130921.7.wgt.RDat	12	123232915	123232916	0.136	rs2137558	5.88	rs1969354	0.085089	-3.58	-5.284	342	1	top1	0.085	0.00072	5.284	1.26e-07	0.037708
ENSG00000130921	C12orf65	GTExv8.EUR.Cells_Cultured_fibroblasts	/mnt/e/Metaxcan_SMR_TWAS/GTExv8/GTExv8//GTExv8.EUR.Cells_Cultured_fibroblasts/ENSG00000130921.7.wgt.RDat	12	123232915	123232916	0.1325	rs2137558	5.88	rs1879380	0.132	-8.22	-5.74	346	346	susie	0.15	3.2e-16	5.57593	2.46e-08	0.00736204
ENSG00000130921	C12orf65	GTExv8.EUR.Brain_Substantia_nigra	/mnt/e/Metaxcan_SMR_TWAS/GTExv8/GTExv8//GTExv8.EUR.Brain_Substantia_nigra/ENSG00000130921.7.wgt.RDat	12	123232915	123232916	0.142	rs2137558	5.88	rs11057251	0.01075	-3.69	-4.874	346	346	susie	0.035	0.036	5.36363	8.16e-08	0.0244204
ENSG00000130921	C12orf65	GTExv8.EUR.Colon_Sigmoid	/mnt/e/Metaxcan_SMR_TWAS/GTExv8/GTExv8//GTExv8.EUR.Colon_Sigmoid/ENSG00000130921.7.wgt.RDat	12	123232915	123232916	0.1041	rs2137558	5.88	rs1969354	0.087354	-6.46	-5.284	345	345	susie	0.13	5.2e-10	5.45083	5.01e-08	0.0149934
ENSG00000130921	C12orf65	GTExv8.EUR.Adipose_Visceral_Omentum	/mnt/e/Metaxcan_SMR_TWAS/GTExv8/GTExv8//GTExv8.EUR.Adipose_Visceral_Omentum/ENSG00000130921.7.wgt.RDat	12	123232915	123232916	0.1382	rs2137558	5.88	rs641760	0.108	-7.57	-5.436	346	346	susie	0.13	2.7e-13	5.3324	9.69e-08	0.0289993
ENSG00000130921	C12orf65	GTExv8.EUR.Heart_Atrial_Appendage	/mnt/e/Metaxcan_SMR_TWAS/GTExv8/GTExv8//GTExv8.EUR.Heart_Atrial_Appendage/ENSG00000130921.7.wgt.RDat	12	123232915	123232916	0.101	rs2137558	5.88	rs1969354	0.04835	-4.64	-5.284	340	1	top1	0.048	4.8e-05	5.284	1.26e-07	0.037708
ENSG00000138592	USP8	GTExv8.EUR.Whole_Blood	/mnt/e/Metaxcan_SMR_TWAS/GTExv8/GTExv8//GTExv8.EUR.Whole_Blood/ENSG00000138592.13.wgt.RDat	15	50424379	50424380	0.1091	rs4380013	5.49	rs11637031	0.0905	-7.49	5.352	399	1	top1	0.09	2.4e-13	-5.352	8.7e-08	0.0260365
ENSG00000138592	USP8	GTExv8.EUR.Testis	/mnt/e/Metaxcan_SMR_TWAS/GTExv8/GTExv8//GTExv8.EUR.Testis/ENSG00000138592.13.wgt.RDat	15	50424379	50424380	0.263	rs4380013	5.49	rs11070774	0.078542	6.52	5.479	399	8	lasso	0.14	7.8e-11	5.71171	1.12e-08	0.00335182
ENSG00000149646	CNBD2	GTExv8.EUR.Skin_Not_Sun_Exposed_Suprapubic	/mnt/e/Metaxcan_SMR_TWAS/GTExv8/GTExv8//GTExv8.EUR.Skin_Not_Sun_Exposed_Suprapubic/ENSG00000149646.12.wgt.RDat	20	35955359	35955360	0.0307	rs6060435	-6.57	rs6058276	0.042076	4.49	-5.584	283	1	top1	0.042	1.1e-05	-5.584	2.35e-08	0.00703285
ENSG00000150967	ABCB9	GTExv8.EUR.Colon_Sigmoid	/mnt/e/Metaxcan_SMR_TWAS/GTExv8/GTExv8//GTExv8.EUR.Colon_Sigmoid/ENSG00000150967.17.wgt.RDat	12	122981569	122981570	0.0762	rs2137558	5.88	rs28569885	0.065823	5.2	-4.827	317	317	susie	0.088	4.7e-07	-5.58969	2.27e-08	0.00679343
ENSG00000150967	ABCB9	GTExv8.EUR.Skin_Sun_Exposed_Lower_leg	/mnt/e/Metaxcan_SMR_TWAS/GTExv8/GTExv8//GTExv8.EUR.Skin_Sun_Exposed_Lower_leg/ENSG00000150967.17.wgt.RDat	12	122981569	122981570	0.1556	rs2137558	5.88	rs4275659	0.121983	8.71	-4.672	318	25	enet	0.13	3e-17	-5.49822	3.84e-08	0.011492
ENSG00000150967	ABCB9	GTExv8.EUR.Esophagus_Mucosa	/mnt/e/Metaxcan_SMR_TWAS/GTExv8/GTExv8//GTExv8.EUR.Esophagus_Mucosa/ENSG00000150967.17.wgt.RDat	12	122981569	122981570	0.0884	rs2137558	5.88	rs1609520	0.044876	5.24	-4.747	318	318	susie	0.047	5.1e-06	-5.48835	4.06e-08	0.0121504
ENSG00000150967	ABCB9	GTExv8.EUR.Nerve_Tibial	/mnt/e/Metaxcan_SMR_TWAS/GTExv8/GTExv8//GTExv8.EUR.Nerve_Tibial/ENSG00000150967.17.wgt.RDat	12	122981569	122981570	0.0898	rs2137558	5.88	rs7953894	0.0273	4.96	-5.517	318	20	enet	0.063	6.2e-08	-5.47447	4.39e-08	0.013138
ENSG00000150967	ABCB9	GTExv8.EUR.Esophagus_Muscularis	/mnt/e/Metaxcan_SMR_TWAS/GTExv8/GTExv8//GTExv8.EUR.Esophagus_Muscularis/ENSG00000150967.17.wgt.RDat	12	122981569	122981570	0.0832	rs2137558	5.88	rs1260294	0.060048	5.42	-5.623	318	318	susie	0.062	4.6e-07	-5.3944	6.87e-08	0.0205598
ENSG00000150967	ABCB9	GTExv8.EUR.Skin_Not_Sun_Exposed_Suprapubic	/mnt/e/Metaxcan_SMR_TWAS/GTExv8/GTExv8//GTExv8.EUR.Skin_Not_Sun_Exposed_Suprapubic/ENSG00000150967.17.wgt.RDat	12	122981569	122981570	0.1728	rs2137558	5.88	rs3759115	0.251097	11.05	-4.825	317	25	enet	0.29	5.6e-34	-5.86696	4.44e-09	0.00132876
ENSG00000150967	ABCB9	GTExv8.EUR.Esophagus_Gastroesophageal_Junction	/mnt/e/Metaxcan_SMR_TWAS/GTExv8/GTExv8//GTExv8.EUR.Esophagus_Gastroesophageal_Junction/ENSG00000150967.17.wgt.RDat	12	122981569	122981570	0.1134	rs2137558	5.88	rs7953894	0.037995	4.73	-5.517	318	11	enet	0.064	1.4e-05	-6.2464	4.2e-10	0.000125693
ENSG00000150967	ABCB9	GTExv8.EUR.Thyroid	/mnt/e/Metaxcan_SMR_TWAS/GTExv8/GTExv8//GTExv8.EUR.Thyroid/ENSG00000150967.17.wgt.RDat	12	122981569	122981570	0.0567	rs2137558	5.88	rs1727302	0.0262	4.63	-4.957	317	317	susie	0.032	4.3e-05	-5.52342	3.32e-08	0.00993576
ENSG00000150967	ABCB9	GTExv8.EUR.Cells_Cultured_fibroblasts	/mnt/e/Metaxcan_SMR_TWAS/GTExv8/GTExv8//GTExv8.EUR.Cells_Cultured_fibroblasts/ENSG00000150967.17.wgt.RDat	12	122981569	122981570	0.093	rs2137558	5.88	rs1790094	0.121	7.41	-4.917	318	12	enet	0.13	1.2e-13	-5.66008	1.51e-08	0.00451898
ENSG00000150967	ABCB9	GTExv8.EUR.Muscle_Skeletal	/mnt/e/Metaxcan_SMR_TWAS/GTExv8/GTExv8//GTExv8.EUR.Muscle_Skeletal/ENSG00000150967.17.wgt.RDat	12	122981569	122981570	0.0612	rs2137558	5.88	rs7953894	0.0592	6.08	-5.517	318	1	top1	0.059	1.4e-09	-5.517	3.45e-08	0.0103248
ENSG00000150967	ABCB9	GTExv8.EUR.Pituitary	/mnt/e/Metaxcan_SMR_TWAS/GTExv8/GTExv8//GTExv8.EUR.Pituitary/ENSG00000150967.17.wgt.RDat	12	122981569	122981570	0.0731	rs2137558	5.88	rs1716171	0.020216	3.72	-5.349	317	317	susie	0.023	0.014	-5.47647	4.34e-08	0.0129883
ENSG00000150967	ABCB9	GTExv8.EUR.Pancreas	/mnt/e/Metaxcan_SMR_TWAS/GTExv8/GTExv8//GTExv8.EUR.Pancreas/ENSG00000150967.17.wgt.RDat	12	122981569	122981570	0.0597	rs2137558	5.88	rs11060853	0.025577	-3.84	5.401	318	318	susie	0.041	0.00086	-5.56227	2.66e-08	0.00796058
ENSG00000150967	ABCB9	GTExv8.EUR.Minor_Salivary_Gland	/mnt/e/Metaxcan_SMR_TWAS/GTExv8/GTExv8//GTExv8.EUR.Minor_Salivary_Gland/ENSG00000150967.17.wgt.RDat	12	122981569	122981570	0.112	rs2137558	5.88	rs1727302	0.01932	3.63	-4.957	317	317	susie	0.037	0.023	-5.4933	3.94e-08	0.0117912
ENSG00000150967	ABCB9	GTExv8.EUR.Brain_Caudate_basal_ganglia	/mnt/e/Metaxcan_SMR_TWAS/GTExv8/GTExv8//GTExv8.EUR.Brain_Caudate_basal_ganglia/ENSG00000150967.17.wgt.RDat	12	122981569	122981570	0.0833	rs2137558	5.88	rs1716171	0.0186	3.5	-5.349	309	309	susie	0.03	0.014	-5.51519	3.48e-08	0.0104146
ENSG00000150977	RILPL2	GTExv8.EUR.Minor_Salivary_Gland	/mnt/e/Metaxcan_SMR_TWAS/GTExv8/GTExv8//GTExv8.EUR.Minor_Salivary_Gland/ENSG00000150977.10.wgt.RDat	12	123436716	123436717	0.166	rs2137558	5.88	rs28569885	-0.002651	3.39	-4.827	363	363	susie	0.0042	0.23	-5.4051	6.48e-08	0.0193927
ENSG00000157322	CLEC18A	GTExv8.EUR.Adrenal_Gland	/mnt/e/Metaxcan_SMR_TWAS/GTExv8/GTExv8//GTExv8.EUR.Adrenal_Gland/ENSG00000157322.17.wgt.RDat	16	69950704	69950705	0.4231	rs4783718	6.29	rs4985377	0.18886	6.27	-5.952	209	18	enet	0.2	3.7e-11	-5.76991	7.93e-09	0.00237321
ENSG00000168872	DDX19A	GTExv8.EUR.Heart_Left_Ventricle	/mnt/e/Metaxcan_SMR_TWAS/GTExv8/GTExv8//GTExv8.EUR.Heart_Left_Ventricle/ENSG00000168872.16.wgt.RDat	16	70346828	70346829	0.101	rs904809	-5.99	rs2270844	0.00154	-3.33	-0.187	191	191	susie	0.0024	0.18	-6.10953	9.99e-10	0.000298971
ENSG00000169371	SNUPN	GTExv8.EUR.Colon_Transverse	/mnt/e/Metaxcan_SMR_TWAS/GTExv8/GTExv8//GTExv8.EUR.Colon_Transverse/ENSG00000169371.13.wgt.RDat	15	75626468	75626469	0.1867	rs3210683	3.9	rs7175852	0.070512	5.82	-3.721	218	218	susie	0.13	1.1e-10	-5.32228	1.02e-07	0.0305255
ENSG00000171222	SCAND1	GTExv8.EUR.Artery_Aorta	/mnt/e/Metaxcan_SMR_TWAS/GTExv8/GTExv8//GTExv8.EUR.Artery_Aorta/ENSG00000171222.10.wgt.RDat	20	35959471	35959472	0.1161	rs6060435	-6.57	rs6120993	0.119779	7.13	-4.6	282	5	lasso	0.16	2e-14	-5.31571	1.06e-07	0.0317226
ENSG00000181019	NQO1	GTExv8.EUR.Brain_Nucleus_accumbens_basal_ganglia	/mnt/e/Metaxcan_SMR_TWAS/GTExv8/GTExv8//GTExv8.EUR.Brain_Nucleus_accumbens_basal_ganglia/ENSG00000181019.12.wgt.RDat	16	69726950	69726951	0.1259	rs4783718	6.29	rs2270842	0.10107	4.89	-5.938	260	1	top1	0.1	7.7e-06	-5.938	2.89e-09	0.00086489
ENSG00000182196	ARL6IP4	GTExv8.EUR.Esophagus_Mucosa	/mnt/e/Metaxcan_SMR_TWAS/GTExv8/GTExv8//GTExv8.EUR.Esophagus_Mucosa/ENSG00000182196.13.wgt.RDat	12	122981649	122981650	0.0435	rs2137558	5.88	rs4275659	0.022975	-4.68	-4.672	318	318	susie	0.03	0.00022	5.48938	4.03e-08	0.0120606
ENSG00000183955	SETD8	GTExv8.EUR.Esophagus_Mucosa	/mnt/e/Metaxcan_SMR_TWAS/GTExv8/GTExv8//GTExv8.EUR.Esophagus_Mucosa/ENSG00000183955.12.wgt.RDat	12	123383772	123383773	0.0408	rs2137558	5.88	rs1060105	0.0364	4.73	-5.555	346	346	susie	0.037	4.9e-05	-5.49181	3.98e-08	0.0119109
ENSG00000183955	SETD8	GTExv8.EUR.Skin_Not_Sun_Exposed_Suprapubic	/mnt/e/Metaxcan_SMR_TWAS/GTExv8/GTExv8//GTExv8.EUR.Skin_Not_Sun_Exposed_Suprapubic/ENSG00000183955.12.wgt.RDat	12	123383772	123383773	0.0315	rs2137558	5.88	rs28406193	0.033415	4.38	-5.408	341	1	top1	0.033	8.1e-05	-5.408	6.37e-08	0.0190635
ENSG00000183955	SETD8	GTExv8.EUR.Muscle_Skeletal	/mnt/e/Metaxcan_SMR_TWAS/GTExv8/GTExv8//GTExv8.EUR.Muscle_Skeletal/ENSG00000183955.12.wgt.RDat	12	123383772	123383773	0.0633	rs2137558	5.88	rs1051431	0.0725	7.19	-5.379	346	346	susie	0.078	3.1e-12	-5.56693	2.59e-08	0.00775109
ENSG00000183955	SETD8	GTExv8.EUR.Artery_Aorta	/mnt/e/Metaxcan_SMR_TWAS/GTExv8/GTExv8//GTExv8.EUR.Artery_Aorta/ENSG00000183955.12.wgt.RDat	12	123383772	123383773	0.0331	rs2137558	5.88	rs1969354	0.024556	3.9	-5.284	346	1	top1	0.025	0.0025	-5.284	1.26e-07	0.037708
ENSG00000183955	SETD8	GTExv8.EUR.Cells_Cultured_fibroblasts	/mnt/e/Metaxcan_SMR_TWAS/GTExv8/GTExv8//GTExv8.EUR.Cells_Cultured_fibroblasts/ENSG00000183955.12.wgt.RDat	12	123383772	123383773	0.127	rs2137558	5.88	rs1716171	0.135	8.09	-5.349	342	20	enet	0.15	2.2e-16	-5.3508	8.76e-08	0.0262161
ENSG00000186470	BTN3A2	GTExv8.EUR.Artery_Coronary	/mnt/e/Metaxcan_SMR_TWAS/GTExv8/GTExv8//GTExv8.EUR.Artery_Coronary/ENSG00000186470.13.wgt.RDat	6	26365158	26365159	0.537	rs13220395	5.01	rs9366653	0.36	-8.65	4.417	544	56	enet	0.43	2.6e-23	-5.25	1.52e-07	0.045489
ENSG00000186470	BTN3A2	GTExv8.EUR.Stomach	/mnt/e/Metaxcan_SMR_TWAS/GTExv8/GTExv8//GTExv8.EUR.Stomach/ENSG00000186470.13.wgt.RDat	6	26365158	26365159	0.663	rs13220395	5.01	rs9366653	0.518578	-11.74	4.417	544	56	enet	0.55	1.1e-46	-5.3677	7.98e-08	0.0238817
ENSG00000198373	WWP2	GTExv8.EUR.Artery_Tibial	/mnt/e/Metaxcan_SMR_TWAS/GTExv8/GTExv8//GTExv8.EUR.Artery_Tibial/ENSG00000198373.12.wgt.RDat	16	69762305	69762306	0.1368	rs4783718	6.29	rs1566452	0.0611	-5.55	-5.795	252	1	top1	0.061	2.8e-08	5.795	6.83e-09	0.00204401
ENSG00000198373	WWP2	GTExv8.EUR.Pancreas	/mnt/e/Metaxcan_SMR_TWAS/GTExv8/GTExv8//GTExv8.EUR.Pancreas/ENSG00000198373.12.wgt.RDat	16	69762305	69762306	0.0865	rs4783718	6.29	rs3748388	0.06237	-4.19	-5.944	252	1	top1	0.062	4.9e-05	5.944	2.78e-09	0.000831971
ENSG00000198373	WWP2	GTExv8.EUR.Brain_Hippocampus	/mnt/e/Metaxcan_SMR_TWAS/GTExv8/GTExv8//GTExv8.EUR.Brain_Hippocampus/ENSG00000198373.12.wgt.RDat	16	69762305	69762306	0.1425	rs4783718	6.29	rs1566452	0.0279	-3.42	-5.795	252	1	top1	0.028	0.023	5.795	6.83e-09	0.00204401
ENSG00000235423	RP11-282O18.3	GTExv8.EUR.Brain_Putamen_basal_ganglia	/mnt/e/Metaxcan_SMR_TWAS/GTExv8/GTExv8//GTExv8.EUR.Brain_Putamen_basal_ganglia/ENSG00000235423.8.wgt.RDat	12	123260969	123260970	0.1092	rs2137558	5.88	rs1060105	0.022126	-4.47	-5.555	344	344	susie	0.07	0.00057	5.5285	3.23e-08	0.00966642
ENSG00000235423	RP11-282O18.3	GTExv8.EUR.Vagina	/mnt/e/Metaxcan_SMR_TWAS/GTExv8/GTExv8//GTExv8.EUR.Vagina/ENSG00000235423.8.wgt.RDat	12	123260969	123260970	0.163	rs2137558	5.88	rs585522	0.102104	-3.88	-5.415	344	1	top1	0.1	0.00022	5.415	6.13e-08	0.0183453
ENSG00000235423	RP11-282O18.3	GTExv8.EUR.Uterus	/mnt/e/Metaxcan_SMR_TWAS/GTExv8/GTExv8//GTExv8.EUR.Uterus/ENSG00000235423.8.wgt.RDat	12	123260969	123260970	0.258	rs2137558	5.88	rs7132277	0.058451	-4.31	-5.424	339	339	susie	0.11	0.00029	5.6772	1.37e-08	0.0041
ENSG00000235423	RP11-282O18.3	GTExv8.EUR.Heart_Atrial_Appendage	/mnt/e/Metaxcan_SMR_TWAS/GTExv8/GTExv8//GTExv8.EUR.Heart_Atrial_Appendage/ENSG00000235423.8.wgt.RDat	12	123260969	123260970	0.1788	rs2137558	5.88	rs1969354	0.162908	-7.32	-5.284	342	1	top1	0.16	5e-14	5.284	1.26e-07	0.037708
ENSG00000235423	RP11-282O18.3	GTExv8.EUR.Brain_Cortex	/mnt/e/Metaxcan_SMR_TWAS/GTExv8/GTExv8//GTExv8.EUR.Brain_Cortex/ENSG00000235423.8.wgt.RDat	12	123260969	123260970	0.1207	rs2137558	5.88	rs7132277	0.033838	-3.75	-5.424	338	1	top1	0.034	0.0073	5.424	5.83e-08	0.0174474
ENSG00000235423	RP11-282O18.3	GTExv8.EUR.Breast_Mammary_Tissue	/mnt/e/Metaxcan_SMR_TWAS/GTExv8/GTExv8//GTExv8.EUR.Breast_Mammary_Tissue/ENSG00000235423.8.wgt.RDat	12	123260969	123260970	0.0755	rs2137558	5.88	rs28625019	0.0446	-5.16	-5.061	347	347	susie	0.058	5.5e-06	5.32982	9.83e-08	0.0294182
ENSG00000235423	RP11-282O18.3	GTExv8.EUR.Brain_Caudate_basal_ganglia	/mnt/e/Metaxcan_SMR_TWAS/GTExv8/GTExv8//GTExv8.EUR.Brain_Caudate_basal_ganglia/ENSG00000235423.8.wgt.RDat	12	123260969	123260970	0.1175	rs2137558	5.88	rs4930718	0.0661	-4.47	-4.559	338	338	susie	0.066	0.00038	5.42529	5.79e-08	0.0173277
ENSG00000235423	RP11-282O18.3	GTExv8.EUR.Adipose_Visceral_Omentum	/mnt/e/Metaxcan_SMR_TWAS/GTExv8/GTExv8//GTExv8.EUR.Adipose_Visceral_Omentum/ENSG00000235423.8.wgt.RDat	12	123260969	123260970	0.1194	rs2137558	5.88	rs6488868	0.117	-7.52	-5.45	348	7	lasso	0.15	7.7e-16	5.5039	3.72e-08	0.0111328
ENSG00000235423	RP11-282O18.3	GTExv8.EUR.Adipose_Subcutaneous	/mnt/e/Metaxcan_SMR_TWAS/GTExv8/GTExv8//GTExv8.EUR.Adipose_Subcutaneous/ENSG00000235423.8.wgt.RDat	12	123260969	123260970	0.0315	rs2137558	5.88	rs1790116	0.027	-4.86	-5.369	347	347	susie	0.032	5.4e-05	5.445	5.18e-08	0.0155022
ENSG00000235423	RP11-282O18.3	GTExv8.EUR.Colon_Transverse	/mnt/e/Metaxcan_SMR_TWAS/GTExv8/GTExv8//GTExv8.EUR.Colon_Transverse/ENSG00000235423.8.wgt.RDat	12	123260969	123260970	0.091	rs2137558	5.88	rs1790099	0.066153	-5.41	-2.456	347	347	susie	0.081	4.2e-07	5.4249	5.8e-08	0.0173577
ENSG00000235423	RP11-282O18.3	GTExv8.EUR.Artery_Tibial	/mnt/e/Metaxcan_SMR_TWAS/GTExv8/GTExv8//GTExv8.EUR.Artery_Tibial/ENSG00000235423.8.wgt.RDat	12	123260969	123260970	0.0962	rs2137558	5.88	rs1969354	0.0877	-7.08	-5.284	348	348	susie	0.093	5.7e-12	5.48206	4.2e-08	0.0125693
ENSG00000235423	RP11-282O18.3	GTExv8.EUR.Brain_Anterior_cingulate_cortex_BA24	/mnt/e/Metaxcan_SMR_TWAS/GTExv8/GTExv8//GTExv8.EUR.Brain_Anterior_cingulate_cortex_BA24/ENSG00000235423.8.wgt.RDat	12	123260969	123260970	0.2917	rs2137558	5.88	rs1879380	0.124722	-4.63	-5.74	338	7	lasso	0.13	7e-06	5.49121	3.99e-08	0.0119409
ENSG00000235423	RP11-282O18.3	GTExv8.EUR.Skin_Not_Sun_Exposed_Suprapubic	/mnt/e/Metaxcan_SMR_TWAS/GTExv8/GTExv8//GTExv8.EUR.Skin_Not_Sun_Exposed_Suprapubic/ENSG00000235423.8.wgt.RDat	12	123260969	123260970	0.0688	rs2137558	5.88	rs28569885	0.044976	-5.43	-4.827	347	347	susie	0.052	1.1e-06	5.43704	5.42e-08	0.0162204
ENSG00000235423	RP11-282O18.3	GTExv8.EUR.Brain_Spinal_cord_cervical_c-1	/mnt/e/Metaxcan_SMR_TWAS/GTExv8/GTExv8//GTExv8.EUR.Brain_Spinal_cord_cervical_c-1/ENSG00000235423.8.wgt.RDat	12	123260969	123260970	0.132	rs2137558	5.88	rs1463877	-0.003737	-3.42	-5.353	338	338	susie	0.059	0.0052	5.515	3.49e-08	0.0104445
ENSG00000242737	RP11-562A8.1	GTExv8.EUR.Esophagus_Mucosa	/mnt/e/Metaxcan_SMR_TWAS/GTExv8/GTExv8//GTExv8.EUR.Esophagus_Mucosa/ENSG00000242737.1.wgt.RDat	15	50466737	50466738	0.1326	rs4380013	5.49	rs4775886	-0.00132	3.64	5.428	393	393	susie	0.011	0.018	5.3541	8.6e-08	0.0257372
ENSG00000244005	NFS1	GTExv8.EUR.Brain_Caudate_basal_ganglia	/mnt/e/Metaxcan_SMR_TWAS/GTExv8/GTExv8//GTExv8.EUR.Brain_Caudate_basal_ganglia/ENSG00000244005.12.wgt.RDat	20	35699270	35699271	0.0496	rs143384	-9.38	rs2425170	-0.005818	3.58	-5.33	292	292	susie	0.024	0.023	-5.5096	3.6e-08	0.0107737
ENSG00000262333	HNRNPA1P16	GTExv8.EUR.Artery_Aorta	/mnt/e/Metaxcan_SMR_TWAS/GTExv8/GTExv8//GTExv8.EUR.Artery_Aorta/ENSG00000262333.1.wgt.RDat	17	2306760	2306761	0.0729	rs2984942	5.76	rs2126202	-0.00118	3.68	3.304	408	408	susie	0.014	0.018	5.77013	7.92e-09	0.00237022
ENSG00000278112	RP11-972P1.11	GTExv8.EUR.Skin_Sun_Exposed_Lower_leg	/mnt/e/Metaxcan_SMR_TWAS/GTExv8/GTExv8//GTExv8.EUR.Skin_Sun_Exposed_Lower_leg/ENSG00000278112.1.wgt.RDat	12	123519855	123519856	0.0354	rs2137558	5.88	rs7132277	0.017422	-4.19	-5.424	374	374	susie	0.02	0.00092	5.60323	2.1e-08	0.00628467
ENSG00000279253	RP4-614O4.13	GTExv8.EUR.Vagina	/mnt/e/Metaxcan_SMR_TWAS/GTExv8/GTExv8//GTExv8.EUR.Vagina/ENSG00000279253.1.wgt.RDat	20	35264186	35264187	0.1427	rs143384	-9.38	rs6088832	0.14156	-4.49	-6.659	343	1	top1	0.14	1.4e-05	6.659	2.76e-11	8.25985e-06
ENSG00000279253	RP4-614O4.13	GTExv8.EUR.Cells_Cultured_fibroblasts	/mnt/e/Metaxcan_SMR_TWAS/GTExv8/GTExv8//GTExv8.EUR.Cells_Cultured_fibroblasts/ENSG00000279253.1.wgt.RDat	20	35264186	35264187	0.1116	rs143384	-9.38	rs7280	0.012438	-4.54	-4.943	347	5	lasso	0.046	8.5e-06	6.45216	1.1e-10	3.29197e-05
ENSG00000280120	RP11-546D6.3	GTExv8.EUR.Cells_Cultured_fibroblasts	/mnt/e/Metaxcan_SMR_TWAS/GTExv8/GTExv8//GTExv8.EUR.Cells_Cultured_fibroblasts/ENSG00000280120.1.wgt.RDat	12	123153376	123153377	0.0508	rs2137558	5.88	rs28569885	0.0486	-5.95	-4.827	330	330	susie	0.058	6.6e-07	5.4638	4.66e-08	0.013946
ENSG00000280120	RP11-546D6.3	GTExv8.EUR.Testis	/mnt/e/Metaxcan_SMR_TWAS/GTExv8/GTExv8//GTExv8.EUR.Testis/ENSG00000280120.1.wgt.RDat	12	123153376	123153377	0.1284	rs2137558	5.88	rs1569068	0.0782	5.29	-5.435	329	329	susie	0.091	2.5e-07	-5.45119	5e-08	0.0149635

## Sheet: Table S2
GENEID	Symbol	PANEL	FILE	CHR	P0	P1	HSQ	BEST.GWAS.ID	BEST.GWAS.Z	EQTL.ID	EQTL.R2	EQTL.Z	EQTL.GWAS.Z	NSNP	NWGT	MODEL	MODELCV.R2	MODELCV.PV	TWAS.Z	TWAS.P	P.Bonferroni
ENSG00000010322	NISCH	GTExv8.EUR.Brain_Caudate_basal_ganglia	/mnt/e/Metaxcan_SMR_TWAS/GTExv8/GTExv8//GTExv8.EUR.Brain_Caudate_basal_ganglia/ENSG00000010322.15.wgt.RDat	3	52455117	52455118	0.1724	rs3774354	6.04	rs2577831	0.02078	3.73	-4.454	360	360	susie	0.027	0.018	-5.51282	3.53e-08	0.0105642
ENSG00000013810	TACC3	GTExv8.EUR.Colon_Transverse	/mnt/e/Metaxcan_SMR_TWAS/GTExv8/GTExv8//GTExv8.EUR.Colon_Transverse/ENSG00000013810.18.wgt.RDat	4	1721489	1721490	0.1692	rs798756	-5.89	rs798766	0.120726	6.14	-5.49	270	1	top1	0.12	5.5e-10	-5.49	4.02e-08	0.0120307
ENSG00000013810	TACC3	GTExv8.EUR.Thyroid	/mnt/e/Metaxcan_SMR_TWAS/GTExv8/GTExv8//GTExv8.EUR.Thyroid/ENSG00000013810.18.wgt.RDat	4	1721489	1721490	0.1818	rs798756	-5.89	rs1665366	0.0798	6.49	-5.514	271	1	top1	0.08	1.6e-10	-5.514	3.51e-08	0.0105044
ENSG00000013810	TACC3	GTExv8.EUR.Adipose_Subcutaneous	/mnt/e/Metaxcan_SMR_TWAS/GTExv8/GTExv8//GTExv8.EUR.Adipose_Subcutaneous/ENSG00000013810.18.wgt.RDat	4	1721489	1721490	0.1693	rs798756	-5.89	rs3099555	0.0917	7.06	-5.5	271	271	susie	0.1	8.2e-13	-5.5222	3.35e-08	0.0100255
ENSG00000013810	TACC3	GTExv8.EUR.Skin_Not_Sun_Exposed_Suprapubic	/mnt/e/Metaxcan_SMR_TWAS/GTExv8/GTExv8//GTExv8.EUR.Skin_Not_Sun_Exposed_Suprapubic/ENSG00000013810.18.wgt.RDat	4	1721489	1721490	0.1085	rs798756	-5.89	rs798766	0.0476	4.89	-5.49	271	271	susie	0.05	1.5e-06	-5.55632	2.76e-08	0.00825985
ENSG00000013810	TACC3	GTExv8.EUR.Stomach	/mnt/e/Metaxcan_SMR_TWAS/GTExv8/GTExv8//GTExv8.EUR.Stomach/ENSG00000013810.18.wgt.RDat	4	1721489	1721490	0.285	rs798756	-5.89	rs798727	0.05247	4.16	-5.744	268	1	top1	0.052	0.00011	-5.744	9.25e-09	0.00276825
ENSG00000013810	TACC3	GTExv8.EUR.Spleen	/mnt/e/Metaxcan_SMR_TWAS/GTExv8/GTExv8//GTExv8.EUR.Spleen/ENSG00000013810.18.wgt.RDat	4	1721489	1721490	0.2885	rs798756	-5.89	rs1665366	0.15957	5.57	-5.514	272	272	susie	0.17	9.1e-09	-5.6515	1.59e-08	0.00475839
ENSG00000013810	TACC3	GTExv8.EUR.Lung	/mnt/e/Metaxcan_SMR_TWAS/GTExv8/GTExv8//GTExv8.EUR.Lung/ENSG00000013810.18.wgt.RDat	4	1721489	1721490	0.1331	rs798756	-5.89	rs1665364	0.05161	6.07	-5.452	271	271	susie	0.071	9.8e-09	-5.25557	1.48e-07	0.044292
ENSG00000016864	GLT8D1	GTExv8.EUR.Brain_Nucleus_accumbens_basal_ganglia	/mnt/e/Metaxcan_SMR_TWAS/GTExv8/GTExv8//GTExv8.EUR.Brain_Nucleus_accumbens_basal_ganglia/ENSG00000016864.18.wgt.RDat	3	52705634	52705635	0.0708	rs3774354	6.04	rs2300149	0.009494	-3.74	5.591	382	382	susie	0.031	0.011	-5.42903	5.67e-08	0.0169686
ENSG00000016864	GLT8D1	GTExv8.EUR.Pancreas	/mnt/e/Metaxcan_SMR_TWAS/GTExv8/GTExv8//GTExv8.EUR.Pancreas/ENSG00000016864.18.wgt.RDat	3	52705634	52705635	0.0486	rs3774354	6.04	rs1961958	0.003999	3.53	5.324	382	1	top1	0.004	0.16	5.324	1.02e-07	0.0305255
ENSG00000016864	GLT8D1	GTExv8.EUR.Cells_EBV-transformed_lymphocytes	/mnt/e/Metaxcan_SMR_TWAS/GTExv8/GTExv8//GTExv8.EUR.Cells_EBV-transformed_lymphocytes/ENSG00000016864.18.wgt.RDat	3	52705634	52705635	0.112	rs3774354	6.04	rs2255107	0.025481	-3.93	5.72	376	376	susie	0.08	0.0014	-5.32147	1.03e-07	0.0308248
ENSG00000055955	ITIH4	GTExv8.EUR.Artery_Coronary	/mnt/e/Metaxcan_SMR_TWAS/GTExv8/GTExv8//GTExv8.EUR.Artery_Coronary/ENSG00000055955.15.wgt.RDat	3	52830738	52830739	0.4423	rs3774354	6.04	rs2276817	0.318902	7.48	5.309	386	1	top1	0.32	2.4e-16	5.309	1.1e-07	0.0329197
ENSG00000055955	ITIH4	GTExv8.EUR.Cells_Cultured_fibroblasts	/mnt/e/Metaxcan_SMR_TWAS/GTExv8/GTExv8//GTExv8.EUR.Cells_Cultured_fibroblasts/ENSG00000055955.15.wgt.RDat	3	52830738	52830739	0.5486	rs3774354	6.04	rs2276817	0.354317	12.02	5.309	387	387	susie	0.36	1.3e-40	5.38543	7.23e-08	0.0216372
ENSG00000055955	ITIH4	GTExv8.EUR.Ovary	/mnt/e/Metaxcan_SMR_TWAS/GTExv8/GTExv8//GTExv8.EUR.Ovary/ENSG00000055955.15.wgt.RDat	3	52830738	52830739	0.2368	rs3774354	6.04	rs6445538	0.115643	5.38	5.314	387	4	lasso	0.15	2.4e-06	5.37	7.98e-08	0.0238817
ENSG00000055955	ITIH4	GTExv8.EUR.Brain_Putamen_basal_ganglia	/mnt/e/Metaxcan_SMR_TWAS/GTExv8/GTExv8//GTExv8.EUR.Brain_Putamen_basal_ganglia/ENSG00000055955.15.wgt.RDat	3	52830738	52830739	0.5131	rs3774354	6.04	rs2276825	0.363	7.55	5.423	387	1	top1	0.36	1e-16	5.423	5.86e-08	0.0175372
ENSG00000055955	ITIH4	GTExv8.EUR.Artery_Aorta	/mnt/e/Metaxcan_SMR_TWAS/GTExv8/GTExv8//GTExv8.EUR.Artery_Aorta/ENSG00000055955.15.wgt.RDat	3	52830738	52830739	0.6635	rs3774354	6.04	rs2276817	0.603	14.09	5.309	387	1	top1	0.6	7.3e-68	5.309	1.1e-07	0.0329197
ENSG00000055955	ITIH4	GTExv8.EUR.Lung	/mnt/e/Metaxcan_SMR_TWAS/GTExv8/GTExv8//GTExv8.EUR.Lung/ENSG00000055955.15.wgt.RDat	3	52830738	52830739	0.5744	rs3774354	6.04	rs2276817	0.389	13.19	5.309	387	35	enet	0.4	1.1e-49	5.4853	4.13e-08	0.0123599
ENSG00000055955	ITIH4	GTExv8.EUR.Prostate	/mnt/e/Metaxcan_SMR_TWAS/GTExv8/GTExv8//GTExv8.EUR.Prostate/ENSG00000055955.15.wgt.RDat	3	52830738	52830739	0.202	rs3774354	6.04	rs6445538	0.077963	5.31	5.314	387	16	enet	0.13	6.2e-07	5.37	7.88e-08	0.0235825
ENSG00000055955	ITIH4	GTExv8.EUR.Minor_Salivary_Gland	/mnt/e/Metaxcan_SMR_TWAS/GTExv8/GTExv8//GTExv8.EUR.Minor_Salivary_Gland/ENSG00000055955.15.wgt.RDat	3	52830738	52830739	0.351	rs3774354	6.04	rs6445538	0.21362	5.24	5.314	381	1	top1	0.21	1.4e-07	5.314	1.07e-07	0.0320219
ENSG00000055955	ITIH4	GTExv8.EUR.Brain_Amygdala	/mnt/e/Metaxcan_SMR_TWAS/GTExv8/GTExv8//GTExv8.EUR.Brain_Amygdala/ENSG00000055955.15.wgt.RDat	3	52830738	52830739	0.3582	rs3774354	6.04	rs6445538	0.388707	7.07	5.314	387	387	susie	0.4	7.6e-15	5.365	8.1e-08	0.0242409
ENSG00000055955	ITIH4	GTExv8.EUR.Breast_Mammary_Tissue	/mnt/e/Metaxcan_SMR_TWAS/GTExv8/GTExv8//GTExv8.EUR.Breast_Mammary_Tissue/ENSG00000055955.15.wgt.RDat	3	52830738	52830739	0.4039	rs3774354	6.04	rs2276817	0.285592	9.83	5.309	387	387	susie	0.29	3.6e-26	5.3559	8.51e-08	0.0254679
ENSG00000055955	ITIH4	GTExv8.EUR.Colon_Transverse	/mnt/e/Metaxcan_SMR_TWAS/GTExv8/GTExv8//GTExv8.EUR.Colon_Transverse/ENSG00000055955.15.wgt.RDat	3	52830738	52830739	0.3877	rs3774354	6.04	rs1573815	0.31	9.67	5.384	387	1	top1	0.31	1.6e-25	5.384	7.28e-08	0.0217869
ENSG00000055955	ITIH4	GTExv8.EUR.Brain_Spinal_cord_cervical_c-1	/mnt/e/Metaxcan_SMR_TWAS/GTExv8/GTExv8//GTExv8.EUR.Brain_Spinal_cord_cervical_c-1/ENSG00000055955.15.wgt.RDat	3	52830738	52830739	0.4625	rs3774354	6.04	rs2276817	0.367047	6.61	5.309	387	1	top1	0.37	4.4e-13	5.31	1.1e-07	0.0329197
ENSG00000055955	ITIH4	GTExv8.EUR.Skin_Not_Sun_Exposed_Suprapubic	/mnt/e/Metaxcan_SMR_TWAS/GTExv8/GTExv8//GTExv8.EUR.Skin_Not_Sun_Exposed_Suprapubic/ENSG00000055955.15.wgt.RDat	3	52830738	52830739	0.4708	rs3774354	6.04	rs1573815	0.4	13.27	5.384	387	12	enet	0.4	1.1e-49	5.37	7.82e-08	0.0234029
ENSG00000055955	ITIH4	GTExv8.EUR.Adipose_Subcutaneous	/mnt/e/Metaxcan_SMR_TWAS/GTExv8/GTExv8//GTExv8.EUR.Adipose_Subcutaneous/ENSG00000055955.15.wgt.RDat	3	52830738	52830739	0.4372	rs3774354	6.04	rs2276817	0.265	11.47	5.309	388	388	susie	0.27	2.6e-34	5.34665	8.96e-08	0.0268146
ENSG00000055955	ITIH4	GTExv8.EUR.Spleen	/mnt/e/Metaxcan_SMR_TWAS/GTExv8/GTExv8//GTExv8.EUR.Spleen/ENSG00000055955.15.wgt.RDat	3	52830738	52830739	0.3349	rs3774354	6.04	rs2276817	0.264813	6.92	5.309	388	1	top1	0.26	1e-13	5.31	1.1e-07	0.0329197
ENSG00000055955	ITIH4	GTExv8.EUR.Brain_Anterior_cingulate_cortex_BA24	/mnt/e/Metaxcan_SMR_TWAS/GTExv8/GTExv8//GTExv8.EUR.Brain_Anterior_cingulate_cortex_BA24/ENSG00000055955.15.wgt.RDat	3	52830738	52830739	0.5261	rs3774354	6.04	rs6445538	0.372503	7.32	5.314	387	387	susie	0.38	8.2e-16	5.27818	1.3e-07	0.0389051
ENSG00000055955	ITIH4	GTExv8.EUR.Heart_Atrial_Appendage	/mnt/e/Metaxcan_SMR_TWAS/GTExv8/GTExv8//GTExv8.EUR.Heart_Atrial_Appendage/ENSG00000055955.15.wgt.RDat	3	52830738	52830739	0.3657	rs3774354	6.04	rs2276817	0.31	10.52	5.309	387	387	susie	0.33	9.1e-30	5.27693	1.31e-07	0.0392044
ENSG00000055955	ITIH4	GTExv8.EUR.Small_Intestine_Terminal_Ileum	/mnt/e/Metaxcan_SMR_TWAS/GTExv8/GTExv8//GTExv8.EUR.Small_Intestine_Terminal_Ileum/ENSG00000055955.15.wgt.RDat	3	52830738	52830739	0.2961	rs3774354	6.04	rs2276817	0.322665	6.75	5.309	387	1	top1	0.32	1.2e-13	5.309	1.1e-07	0.0329197
ENSG00000055955	ITIH4	GTExv8.EUR.Vagina	/mnt/e/Metaxcan_SMR_TWAS/GTExv8/GTExv8//GTExv8.EUR.Vagina/ENSG00000055955.15.wgt.RDat	3	52830738	52830739	0.326	rs3774354	6.04	rs2276817	0.185392	5.28	5.309	388	1	top1	0.19	5.5e-07	5.309	1.1e-07	0.0329197
ENSG00000055955	ITIH4	GTExv8.EUR.Skin_Sun_Exposed_Lower_leg	/mnt/e/Metaxcan_SMR_TWAS/GTExv8/GTExv8//GTExv8.EUR.Skin_Sun_Exposed_Lower_leg/ENSG00000055955.15.wgt.RDat	3	52830738	52830739	0.3538	rs3774354	6.04	rs2276817	0.300984	12.4	5.309	387	1	top1	0.3	1.8e-41	5.309	1.1e-07	0.0329197
ENSG00000055957	ITIH1	GTExv8.EUR.Artery_Coronary	/mnt/e/Metaxcan_SMR_TWAS/GTExv8/GTExv8//GTExv8.EUR.Artery_Coronary/ENSG00000055957.10.wgt.RDat	3	52777591	52777592	0.0887	rs3774354	6.04	rs3755799	0.018848	-3.67	5.159	391	391	susie	0.026	0.018	-5.29764	1.17e-07	0.0350146
ENSG00000055957	ITIH1	GTExv8.EUR.Artery_Tibial	/mnt/e/Metaxcan_SMR_TWAS/GTExv8/GTExv8//GTExv8.EUR.Artery_Tibial/ENSG00000055957.10.wgt.RDat	3	52777591	52777592	0.0301	rs3774354	6.04	rs2710323	0.00739	3.94	-4.753	393	393	susie	0.019	0.0016	-6.02022	1.74e-09	0.00052073
ENSG00000068078	FGFR3	GTExv8.EUR.Adipose_Visceral_Omentum	/mnt/e/Metaxcan_SMR_TWAS/GTExv8/GTExv8//GTExv8.EUR.Adipose_Visceral_Omentum/ENSG00000068078.17.wgt.RDat	4	1793306	1793307	0.2383	rs798756	-5.89	rs3135848	0.120569	7.46	-3.415	278	278	susie	0.16	8.3e-17	-5.25037	1.52e-07	0.045489
ENSG00000068078	FGFR3	GTExv8.EUR.Artery_Coronary	/mnt/e/Metaxcan_SMR_TWAS/GTExv8/GTExv8//GTExv8.EUR.Artery_Coronary/ENSG00000068078.17.wgt.RDat	4	1793306	1793307	0.4294	rs798756	-5.89	rs3135848	0.167669	5.51	-3.415	279	279	susie	0.22	5.3e-11	-5.40838	6.36e-08	0.0190336
ENSG00000068078	FGFR3	GTExv8.EUR.Muscle_Skeletal	/mnt/e/Metaxcan_SMR_TWAS/GTExv8/GTExv8//GTExv8.EUR.Muscle_Skeletal/ENSG00000068078.17.wgt.RDat	4	1793306	1793307	0.1652	rs798756	-5.89	rs746779	0.050171	6.8	-3.253	281	281	susie	0.11	2.9e-17	-5.7028	1.18e-08	0.00353139
ENSG00000068078	FGFR3	GTExv8.EUR.Heart_Atrial_Appendage	/mnt/e/Metaxcan_SMR_TWAS/GTExv8/GTExv8//GTExv8.EUR.Heart_Atrial_Appendage/ENSG00000068078.17.wgt.RDat	4	1793306	1793307	0.2417	rs798756	-5.89	rs746779	0.039023	5.26	-3.253	280	280	susie	0.086	6.4e-08	-5.79537	6.82e-09	0.00204102
ENSG00000068078	FGFR3	GTExv8.EUR.Lung	/mnt/e/Metaxcan_SMR_TWAS/GTExv8/GTExv8//GTExv8.EUR.Lung/ENSG00000068078.17.wgt.RDat	4	1793306	1793307	0.2913	rs798756	-5.89	rs3135848	0.105322	7.55	-3.415	280	38	enet	0.18	1.3e-20	-5.29005	1.22e-07	0.0365109
ENSG00000068078	FGFR3	GTExv8.EUR.Nerve_Tibial	/mnt/e/Metaxcan_SMR_TWAS/GTExv8/GTExv8//GTExv8.EUR.Nerve_Tibial/ENSG00000068078.17.wgt.RDat	4	1793306	1793307	0.3547	rs798756	-5.89	rs3099555	0.162528	9.11	-5.5	281	27	enet	0.29	5.3e-34	-5.52355	3.32e-08	0.00993576
ENSG00000068078	FGFR3	GTExv8.EUR.Artery_Aorta	/mnt/e/Metaxcan_SMR_TWAS/GTExv8/GTExv8//GTExv8.EUR.Artery_Aorta/ENSG00000068078.17.wgt.RDat	4	1793306	1793307	0.3343	rs798756	-5.89	rs798754	0.079191	6.84	-5.518	281	281	susie	0.18	1.8e-16	-5.63827	1.72e-08	0.00514744
ENSG00000073969	NSF	GTExv8.EUR.Testis	/mnt/e/Metaxcan_SMR_TWAS/GTExv8/GTExv8//GTExv8.EUR.Testis/ENSG00000073969.18.wgt.RDat	17	46590668	46590669	0.1213	rs199529	5.59	rs169201	0.0768	4.88	5.254	146	1	top1	0.077	2.1e-06	5.254	1.49e-07	0.0445912
ENSG00000073969	NSF	GTExv8.EUR.Cells_Cultured_fibroblasts	/mnt/e/Metaxcan_SMR_TWAS/GTExv8/GTExv8//GTExv8.EUR.Cells_Cultured_fibroblasts/ENSG00000073969.18.wgt.RDat	17	46590668	46590669	0.0854	rs199529	5.59	rs199439	0.0534	5.55	5.222	146	146	susie	0.056	8.7e-07	5.36131	8.26e-08	0.0247197
ENSG00000073969	NSF	GTExv8.EUR.Skin_Not_Sun_Exposed_Suprapubic	/mnt/e/Metaxcan_SMR_TWAS/GTExv8/GTExv8//GTExv8.EUR.Skin_Not_Sun_Exposed_Suprapubic/ENSG00000073969.18.wgt.RDat	17	46590668	46590669	0.038	rs199529	5.59	rs199529	0.00503	-3.51	5.593	146	146	susie	0.0082	0.033	-5.44094	5.3e-08	0.0158613
ENSG00000073969	NSF	GTExv8.EUR.Esophagus_Mucosa	/mnt/e/Metaxcan_SMR_TWAS/GTExv8/GTExv8//GTExv8.EUR.Esophagus_Mucosa/ENSG00000073969.18.wgt.RDat	17	46590668	46590669	0.131	rs199529	5.59	rs169201	0.0846	-6.05	5.254	146	4	lasso	0.11	4.2e-12	-5.48947	4.03e-08	0.0120606
ENSG00000087494	PTHLH	GTExv8.EUR.Lung	/mnt/e/Metaxcan_SMR_TWAS/GTExv8/GTExv8//GTExv8.EUR.Lung/ENSG00000087494.15.wgt.RDat	12	27972704	27972705	0.085	rs10492367	9.05	rs7315049	0.035521	-5.04	-2.91	486	16	enet	0.05	1.6e-06	5.57805	2.43e-08	0.00727226
ENSG00000103591	AAGAB	GTExv8.EUR.Muscle_Skeletal	/mnt/e/Metaxcan_SMR_TWAS/GTExv8/GTExv8//GTExv8.EUR.Muscle_Skeletal/ENSG00000103591.12.wgt.RDat	15	67254735	67254736	0.0705	rs12901499	-5.47	rs12901499	0.042659	-5.41	-5.475	483	1	top1	0.043	2.6e-07	5.475	4.38e-08	0.013108
ENSG00000108379	WNT3	GTExv8.EUR.Testis	/mnt/e/Metaxcan_SMR_TWAS/GTExv8/GTExv8//GTExv8.EUR.Testis/ENSG00000108379.9.wgt.RDat	17	46833057	46833058	0.2055	rs199529	5.59	rs199520	0.123	6.31	4.966	255	21	enet	0.14	1e-10	5.67109	1.42e-08	0.00424963
ENSG00000108379	WNT3	GTExv8.EUR.Heart_Atrial_Appendage	/mnt/e/Metaxcan_SMR_TWAS/GTExv8/GTExv8//GTExv8.EUR.Heart_Atrial_Appendage/ENSG00000108379.9.wgt.RDat	17	46833057	46833058	0.0847	rs199529	5.59	rs199498	0.052221	5.09	5.201	257	6	lasso	0.062	4.2e-06	5.50895	3.61e-08	0.0108036
ENSG00000108379	WNT3	GTExv8.EUR.Prostate	/mnt/e/Metaxcan_SMR_TWAS/GTExv8/GTExv8//GTExv8.EUR.Prostate/ENSG00000108379.9.wgt.RDat	17	46833057	46833058	0.1684	rs199529	5.59	rs199498	0.04499	4.58	5.199	252	252	susie	0.048	0.0017	5.3831	7.32e-08	0.0219066
ENSG00000108379	WNT3	GTExv8.EUR.Lung	/mnt/e/Metaxcan_SMR_TWAS/GTExv8/GTExv8//GTExv8.EUR.Lung/ENSG00000108379.9.wgt.RDat	17	46833057	46833058	0.1734	rs199529	5.59	rs199452	0.118	7.81	5.214	255	255	susie	0.13	1.2e-14	5.34	9.09e-08	0.0272036
ENSG00000108379	WNT3	GTExv8.EUR.Cells_EBV-transformed_lymphocytes	/mnt/e/Metaxcan_SMR_TWAS/GTExv8/GTExv8//GTExv8.EUR.Cells_EBV-transformed_lymphocytes/ENSG00000108379.9.wgt.RDat	17	46833057	46833058	0.18	rs199529	5.59	rs199520	0.044781	3.77	4.966	253	253	susie	0.062	0.0044	5.4326	5.55e-08	0.0166095
ENSG00000108379	WNT3	GTExv8.EUR.Stomach	/mnt/e/Metaxcan_SMR_TWAS/GTExv8/GTExv8//GTExv8.EUR.Stomach/ENSG00000108379.9.wgt.RDat	17	46833057	46833058	0.1286	rs199529	5.59	rs199533	0.077776	5.88	5.234	254	254	susie	0.099	1.2e-07	5.3623	8.22e-08	0.0246
ENSG00000108379	WNT3	GTExv8.EUR.Esophagus_Muscularis	/mnt/e/Metaxcan_SMR_TWAS/GTExv8/GTExv8//GTExv8.EUR.Esophagus_Muscularis/ENSG00000108379.9.wgt.RDat	17	46833057	46833058	0.1486	rs199529	5.59	rs199520	0.119189	7.77	4.966	255	9	enet	0.15	1.5e-15	5.40017	6.66e-08	0.0199314
ENSG00000108379	WNT3	GTExv8.EUR.Artery_Coronary	/mnt/e/Metaxcan_SMR_TWAS/GTExv8/GTExv8//GTExv8.EUR.Artery_Coronary/ENSG00000108379.9.wgt.RDat	17	46833057	46833058	0.1896	rs199529	5.59	rs199529	0.08063	4.93	5.593	255	255	susie	0.097	1.5e-05	5.2838	1.27e-07	0.0380073
ENSG00000108379	WNT3	GTExv8.EUR.Pancreas	/mnt/e/Metaxcan_SMR_TWAS/GTExv8/GTExv8//GTExv8.EUR.Pancreas/ENSG00000108379.9.wgt.RDat	17	46833057	46833058	0.2651	rs199529	5.59	rs199513	0.273	8.8	5.118	253	15	enet	0.31	4.3e-21	5.52416	3.31e-08	0.00990584
ENSG00000114841	DNAH1	GTExv8.EUR.Cells_Cultured_fibroblasts	/mnt/e/Metaxcan_SMR_TWAS/GTExv8/GTExv8//GTExv8.EUR.Cells_Cultured_fibroblasts/ENSG00000114841.17.wgt.RDat	3	52316318	52316319	0.0338	rs3774354	6.04	rs34569561	0.005621	4	4.84	353	353	susie	0.013	0.013	5.47344	4.41e-08	0.0131978
ENSG00000114902	SPCS1	GTExv8.EUR.Brain_Frontal_Cortex_BA9	/mnt/e/Metaxcan_SMR_TWAS/GTExv8/GTExv8//GTExv8.EUR.Brain_Frontal_Cortex_BA9/ENSG00000114902.13.wgt.RDat	3	52704954	52704955	0.1843	rs3774354	6.04	rs2239551	0.002594	4.03	5.743	382	382	susie	0.038	0.0082	5.46812	4.55e-08	0.0136168
ENSG00000114904	NEK4	GTExv8.EUR.Minor_Salivary_Gland	/mnt/e/Metaxcan_SMR_TWAS/GTExv8/GTExv8//GTExv8.EUR.Minor_Salivary_Gland/ENSG00000114904.12.wgt.RDat	3	52770948	52770949	0.204	rs3774354	6.04	rs4687551	0.1564	-5.32	5.359	387	387	susie	0.2	4.9e-07	-5.4906	4e-08	0.0119708
ENSG00000114904	NEK4	GTExv8.EUR.Adrenal_Gland	/mnt/e/Metaxcan_SMR_TWAS/GTExv8/GTExv8//GTExv8.EUR.Adrenal_Gland/ENSG00000114904.12.wgt.RDat	3	52770948	52770949	0.1207	rs3774354	6.04	rs9876403	0.110684	-4.79	5.455	393	1	top1	0.11	1.3e-06	-5.455	4.9e-08	0.0146642
ENSG00000114904	NEK4	GTExv8.EUR.Thyroid	/mnt/e/Metaxcan_SMR_TWAS/GTExv8/GTExv8//GTExv8.EUR.Thyroid/ENSG00000114904.12.wgt.RDat	3	52770948	52770949	0.1272	rs3774354	6.04	rs13082960	0.178	-9.33	5.254	393	1	top1	0.18	2e-22	-5.254	1.49e-07	0.0445912
ENSG00000114904	NEK4	GTExv8.EUR.Stomach	/mnt/e/Metaxcan_SMR_TWAS/GTExv8/GTExv8//GTExv8.EUR.Stomach/ENSG00000114904.12.wgt.RDat	3	52770948	52770949	0.0508	rs3774354	6.04	rs11915851	0.007556	-3.68	5.386	393	393	susie	0.013	0.034	-5.51311	3.53e-08	0.0105642
ENSG00000114904	NEK4	GTExv8.EUR.Brain_Cerebellar_Hemisphere	/mnt/e/Metaxcan_SMR_TWAS/GTExv8/GTExv8//GTExv8.EUR.Brain_Cerebellar_Hemisphere/ENSG00000114904.12.wgt.RDat	3	52770948	52770949	0.1557	rs3774354	6.04	rs1961958	0.0998	-4.35	5.324	393	9	lasso	0.1	2.2e-05	-5.42172	5.9e-08	0.0176569
ENSG00000114904	NEK4	GTExv8.EUR.Skin_Sun_Exposed_Lower_leg	/mnt/e/Metaxcan_SMR_TWAS/GTExv8/GTExv8//GTExv8.EUR.Skin_Sun_Exposed_Lower_leg/ENSG00000114904.12.wgt.RDat	3	52770948	52770949	0.0833	rs3774354	6.04	rs8906	0.129526	-8.26	5.332	393	1	top1	0.13	3.4e-17	-5.332	9.71e-08	0.0290591
ENSG00000118407	FILIP1	GTExv8.EUR.Pancreas	/mnt/e/Metaxcan_SMR_TWAS/GTExv8/GTExv8//GTExv8.EUR.Pancreas/ENSG00000118407.14.wgt.RDat	6	75493737	75493738	0.1371	rs12209223	7.06	rs12200169	0.047217	4.32	6.167	313	1	top1	0.047	0.00038	6.167	6.96e-10	0.000208292
ENSG00000118407	FILIP1	GTExv8.EUR.Muscle_Skeletal	/mnt/e/Metaxcan_SMR_TWAS/GTExv8/GTExv8//GTExv8.EUR.Muscle_Skeletal/ENSG00000118407.14.wgt.RDat	6	75493737	75493738	0.0756	rs12209223	7.06	rs12200169	0.0658	-6.41	6.167	312	1	top1	0.066	1.6e-10	-6.167	6.96e-10	0.000208292
ENSG00000120071	KANSL1	GTExv8.EUR.Muscle_Skeletal	/mnt/e/Metaxcan_SMR_TWAS/GTExv8/GTExv8//GTExv8.EUR.Muscle_Skeletal/ENSG00000120071.13.wgt.RDat	17	46225388	46225389	0.4854	rs17762954	6.16	rs17692129	0.107668	-8.8	-3.269	46	46	susie	0.22	2.2e-33	5.33705	9.45e-08	0.028281
ENSG00000120071	KANSL1	GTExv8.EUR.Small_Intestine_Terminal_Ileum	/mnt/e/Metaxcan_SMR_TWAS/GTExv8/GTExv8//GTExv8.EUR.Small_Intestine_Terminal_Ileum/ENSG00000120071.13.wgt.RDat	17	46225388	46225389	0.1358	rs17762954	6.16	rs169201	0.081822	4.6	5.254	44	15	lasso	0.11	2.5e-05	5.79254	6.93e-09	0.00207394
ENSG00000120088	CRHR1	GTExv8.EUR.Adipose_Visceral_Omentum	/mnt/e/Metaxcan_SMR_TWAS/GTExv8/GTExv8//GTExv8.EUR.Adipose_Visceral_Omentum/ENSG00000120088.14.wgt.RDat	17	45784279	45784280	0.0966	rs17762954	6.16	rs17689471	0.18241	8.64	6.118	34	34	susie	0.18	2.6e-19	6.11876	9.43e-10	0.000282212
ENSG00000120088	CRHR1	GTExv8.EUR.Kidney_Cortex	/mnt/e/Metaxcan_SMR_TWAS/GTExv8/GTExv8//GTExv8.EUR.Kidney_Cortex/ENSG00000120088.14.wgt.RDat	17	45784279	45784280	0.154	rs17762954	6.16	rs17689471	0.07384	3.46	6.118	33	33	susie	0.15	0.00089	6.1288	8.85e-10	0.000264854
ENSG00000120088	CRHR1	GTExv8.EUR.Esophagus_Gastroesophageal_Junction	/mnt/e/Metaxcan_SMR_TWAS/GTExv8/GTExv8//GTExv8.EUR.Esophagus_Gastroesophageal_Junction/ENSG00000120088.14.wgt.RDat	17	45784279	45784280	0.1024	rs17762954	6.16	rs11012	0.050633	4.3	5.54	34	34	susie	0.052	7.7e-05	6.14028	8.24e-10	0.000246598
ENSG00000120088	CRHR1	GTExv8.EUR.Esophagus_Muscularis	/mnt/e/Metaxcan_SMR_TWAS/GTExv8/GTExv8//GTExv8.EUR.Esophagus_Muscularis/ENSG00000120088.14.wgt.RDat	17	45784279	45784280	0.0551	rs17762954	6.16	rs17689882	0.08269	5.91	6.075	34	1	top1	0.083	5.5e-09	6.075	1.24e-09	0.000371095
ENSG00000120088	CRHR1	GTExv8.EUR.Adipose_Subcutaneous	/mnt/e/Metaxcan_SMR_TWAS/GTExv8/GTExv8//GTExv8.EUR.Adipose_Subcutaneous/ENSG00000120088.14.wgt.RDat	17	45784279	45784280	0.0647	rs17762954	6.16	rs8072451	0.115507	7.62	6.067	34	1	top1	0.12	1.2e-14	6.067	1.3e-09	0.000389051
ENSG00000120088	CRHR1	GTExv8.EUR.Skin_Not_Sun_Exposed_Suprapubic	/mnt/e/Metaxcan_SMR_TWAS/GTExv8/GTExv8//GTExv8.EUR.Skin_Not_Sun_Exposed_Suprapubic/ENSG00000120088.14.wgt.RDat	17	45784279	45784280	0.0223	rs17762954	6.16	rs11012	0.00955	3.74	5.54	33	33	susie	0.02	0.0021	6.14616	7.94e-10	0.00023762
ENSG00000120088	CRHR1	GTExv8.EUR.Skin_Sun_Exposed_Lower_leg	/mnt/e/Metaxcan_SMR_TWAS/GTExv8/GTExv8//GTExv8.EUR.Skin_Sun_Exposed_Lower_leg/ENSG00000120088.14.wgt.RDat	17	45784279	45784280	0.0249	rs17762954	6.16	rs17689471	0.000687	3.04	6.118	34	11	enet	0.0018	0.17	6.12528	9.05e-10	0.000270839
ENSG00000120088	CRHR1	GTExv8.EUR.Nerve_Tibial	/mnt/e/Metaxcan_SMR_TWAS/GTExv8/GTExv8//GTExv8.EUR.Nerve_Tibial/ENSG00000120088.14.wgt.RDat	17	45784279	45784280	0.1089	rs17762954	6.16	rs17689882	0.080441	6.46	6.075	33	17	enet	0.081	7.3e-10	5.37188	7.79e-08	0.0233131
ENSG00000120088	CRHR1	GTExv8.EUR.Thyroid	/mnt/e/Metaxcan_SMR_TWAS/GTExv8/GTExv8//GTExv8.EUR.Thyroid/ENSG00000120088.14.wgt.RDat	17	45784279	45784280	0.0314	rs17762954	6.16	rs12944712	0.010569	-4.03	4.362	34	2	lasso	0.012	0.0087	-5.36414	8.13e-08	0.0243307
ENSG00000120088	CRHR1	GTExv8.EUR.Brain_Caudate_basal_ganglia	/mnt/e/Metaxcan_SMR_TWAS/GTExv8/GTExv8//GTExv8.EUR.Brain_Caudate_basal_ganglia/ENSG00000120088.14.wgt.RDat	17	45784279	45784280	0.0673	rs17762954	6.16	rs12944712	0.0474	-4.07	4.362	33	33	susie	0.057	0.0009	-5.8553	4.76e-09	0.00142453
ENSG00000120088	CRHR1	GTExv8.EUR.Breast_Mammary_Tissue	/mnt/e/Metaxcan_SMR_TWAS/GTExv8/GTExv8//GTExv8.EUR.Breast_Mammary_Tissue/ENSG00000120088.14.wgt.RDat	17	45784279	45784280	0.1065	rs17762954	6.16	rs17689471	0.207669	8.34	6.118	33	33	susie	0.21	1.6e-18	6.11943	9.39e-10	0.000281015
ENSG00000120088	CRHR1	GTExv8.EUR.Brain_Putamen_basal_ganglia	/mnt/e/Metaxcan_SMR_TWAS/GTExv8/GTExv8//GTExv8.EUR.Brain_Putamen_basal_ganglia/ENSG00000120088.14.wgt.RDat	17	45784279	45784280	0.1087	rs17762954	6.16	rs8072451	0.056524	-3.35	6.067	33	1	top1	0.057	0.0018	-6.067	1.3e-09	0.000389051
ENSG00000120088	CRHR1	GTExv8.EUR.Brain_Hippocampus	/mnt/e/Metaxcan_SMR_TWAS/GTExv8/GTExv8//GTExv8.EUR.Brain_Hippocampus/ENSG00000120088.14.wgt.RDat	17	45784279	45784280	0.0943	rs17762954	6.16	rs11012	0.124	-4.77	5.54	34	11	lasso	0.14	2.2e-06	-5.7049	1.16e-08	0.00347153
ENSG00000120088	CRHR1	GTExv8.EUR.Brain_Spinal_cord_cervical_c-1	/mnt/e/Metaxcan_SMR_TWAS/GTExv8/GTExv8//GTExv8.EUR.Brain_Spinal_cord_cervical_c-1/ENSG00000120088.14.wgt.RDat	17	45784279	45784280	0.1619	rs17762954	6.16	rs173365	0.017399	-3.31	4.397	33	33	susie	0.032	0.031	-6.17346	6.68e-10	0.000199912
ENSG00000120088	CRHR1	GTExv8.EUR.Colon_Sigmoid	/mnt/e/Metaxcan_SMR_TWAS/GTExv8/GTExv8//GTExv8.EUR.Colon_Sigmoid/ENSG00000120088.14.wgt.RDat	17	45784279	45784280	0.0268	rs17762954	6.16	rs11012	0.0398	3.9	5.54	33	1	top1	0.04	0.00063	5.54	3.02e-08	0.00903795
ENSG00000120088	CRHR1	GTExv8.EUR.Brain_Frontal_Cortex_BA9	/mnt/e/Metaxcan_SMR_TWAS/GTExv8/GTExv8//GTExv8.EUR.Brain_Frontal_Cortex_BA9/ENSG00000120088.14.wgt.RDat	17	45784279	45784280	0.0799	rs17762954	6.16	rs173365	0.027453	3.57	4.397	34	34	susie	0.042	0.0056	6.16515	7.04e-10	0.000210686
ENSG00000136944	LMX1B	GTExv8.EUR.Nerve_Tibial	/mnt/e/Metaxcan_SMR_TWAS/GTExv8/GTExv8//GTExv8.EUR.Nerve_Tibial/ENSG00000136944.17.wgt.RDat	9	126614442	126614443	0.0936	rs2275241	-6.82	rs3829849	0.0553	-5.25	-6.738	469	469	susie	0.058	1.9e-07	6.551	5.71e-11	1.70883e-05
ENSG00000136944	LMX1B	GTExv8.EUR.Adipose_Subcutaneous	/mnt/e/Metaxcan_SMR_TWAS/GTExv8/GTExv8//GTExv8.EUR.Adipose_Subcutaneous/ENSG00000136944.17.wgt.RDat	9	126614442	126614443	0.1092	rs2275241	-6.82	rs2275241	0.0738	-6.09	-6.818	470	1	top1	0.074	9e-10	6.818	9.23e-12	2.76226e-06
ENSG00000154319	FAM167A	GTExv8.EUR.Brain_Caudate_basal_ganglia	/mnt/e/Metaxcan_SMR_TWAS/GTExv8/GTExv8//GTExv8.EUR.Brain_Caudate_basal_ganglia/ENSG00000154319.14.wgt.RDat	8	11474714	11474715	0.2287	rs7461062	-4.77	rs11250135	0.0453	-5.09	2.775	624	27	enet	0.091	3.3e-05	-5.33213	9.71e-08	0.0290591
ENSG00000157388	CACNA1D	GTExv8.EUR.Adrenal_Gland	/mnt/e/Metaxcan_SMR_TWAS/GTExv8/GTExv8//GTExv8.EUR.Adrenal_Gland/ENSG00000157388.15.wgt.RDat	3	53328962	53328963	0.128	rs17304995	5.97	rs6445538	0.05013	-4.3	5.314	412	1	top1	0.05	0.00099	-5.314	1.07e-07	0.0320219
ENSG00000159314	ARHGAP27	GTExv8.EUR.Brain_Caudate_basal_ganglia	/mnt/e/Metaxcan_SMR_TWAS/GTExv8/GTExv8//GTExv8.EUR.Brain_Caudate_basal_ganglia/ENSG00000159314.11.wgt.RDat	17	45434420	45434421	0.1951	rs17762954	6.16	rs1876829	0.162	5.55	6.123	182	1	top1	0.16	2.7e-08	6.123	9.18e-10	0.00027473
ENSG00000159314	ARHGAP27	GTExv8.EUR.Skin_Sun_Exposed_Lower_leg	/mnt/e/Metaxcan_SMR_TWAS/GTExv8/GTExv8//GTExv8.EUR.Skin_Sun_Exposed_Lower_leg/ENSG00000159314.11.wgt.RDat	17	45434420	45434421	0.3669	rs17762954	6.16	rs11012	0.320639	12.82	5.54	181	181	susie	0.32	1.1e-44	5.54	3.02e-08	0.00903795
ENSG00000159314	ARHGAP27	GTExv8.EUR.Brain_Nucleus_accumbens_basal_ganglia	/mnt/e/Metaxcan_SMR_TWAS/GTExv8/GTExv8//GTExv8.EUR.Brain_Nucleus_accumbens_basal_ganglia/ENSG00000159314.11.wgt.RDat	17	45434420	45434421	0.3645	rs17762954	6.16	rs17689471	0.260052	7.1	6.118	182	182	susie	0.26	1.1e-13	6.11899	9.42e-10	0.000281912
ENSG00000159314	ARHGAP27	GTExv8.EUR.Cells_EBV-transformed_lymphocytes	/mnt/e/Metaxcan_SMR_TWAS/GTExv8/GTExv8//GTExv8.EUR.Cells_EBV-transformed_lymphocytes/ENSG00000159314.11.wgt.RDat	17	45434420	45434421	0.328	rs17762954	6.16	rs17689471	0.075576	-5.31	6.118	180	180	susie	0.21	1.4e-07	-6.1282	8.89e-10	0.000266051
ENSG00000159314	ARHGAP27	GTExv8.EUR.Brain_Cortex	/mnt/e/Metaxcan_SMR_TWAS/GTExv8/GTExv8//GTExv8.EUR.Brain_Cortex/ENSG00000159314.11.wgt.RDat	17	45434420	45434421	0.2005	rs17762954	6.16	rs11012	0.134556	5.08	5.54	183	1	top1	0.13	2e-07	5.54	3.02e-08	0.00903795
ENSG00000159314	ARHGAP27	GTExv8.EUR.Esophagus_Mucosa	/mnt/e/Metaxcan_SMR_TWAS/GTExv8/GTExv8//GTExv8.EUR.Esophagus_Mucosa/ENSG00000159314.11.wgt.RDat	17	45434420	45434421	0.1819	rs17762954	6.16	rs17689882	0.114	-6.97	6.075	183	1	top1	0.11	1.3e-12	-6.075	1.24e-09	0.000371095
ENSG00000159314	ARHGAP27	GTExv8.EUR.Stomach	/mnt/e/Metaxcan_SMR_TWAS/GTExv8/GTExv8//GTExv8.EUR.Stomach/ENSG00000159314.11.wgt.RDat	17	45434420	45434421	0.1133	rs17762954	6.16	rs17689471	0.024281	-3.93	6.118	183	1	top1	0.024	0.0068	-6.118	9.48e-10	0.000283708
ENSG00000159314	ARHGAP27	GTExv8.EUR.Skin_Not_Sun_Exposed_Suprapubic	/mnt/e/Metaxcan_SMR_TWAS/GTExv8/GTExv8//GTExv8.EUR.Skin_Not_Sun_Exposed_Suprapubic/ENSG00000159314.11.wgt.RDat	17	45434420	45434421	0.3463	rs17762954	6.16	rs11012	0.32	11.78	5.54	181	23	enet	0.32	4.4e-38	5.74725	9.07e-09	0.00271438
ENSG00000163235	TGFA	GTExv8.EUR.Brain_Caudate_basal_ganglia	/mnt/e/Metaxcan_SMR_TWAS/GTExv8/GTExv8//GTExv8.EUR.Brain_Caudate_basal_ganglia/ENSG00000163235.15.wgt.RDat	2	70554192	70554193	0.1477	rs2902345	6.16	rs4852608	0.06005	4.57	-5.56	511	1	top1	0.06	0.0007	-5.56	2.7e-08	0.00808029
ENSG00000163235	TGFA	GTExv8.EUR.Brain_Amygdala	/mnt/e/Metaxcan_SMR_TWAS/GTExv8/GTExv8//GTExv8.EUR.Brain_Amygdala/ENSG00000163235.15.wgt.RDat	2	70554192	70554193	0.3376	rs2902345	6.16	rs2902345	0.128141	-4.61	6.158	510	1	top1	0.13	3.8e-05	-6.158	7.37e-10	0.000220562
ENSG00000163935	SFMBT1	GTExv8.EUR.Esophagus_Gastroesophageal_Junction	/mnt/e/Metaxcan_SMR_TWAS/GTExv8/GTExv8//GTExv8.EUR.Esophagus_Gastroesophageal_Junction/ENSG00000163935.13.wgt.RDat	3	53046067	53046068	0.154	rs3774354	6.04	rs2276825	0.093285	5.68	5.423	362	5	lasso	0.1	4.3e-08	5.2699	1.36e-07	0.0407007
ENSG00000163935	SFMBT1	GTExv8.EUR.Heart_Atrial_Appendage	/mnt/e/Metaxcan_SMR_TWAS/GTExv8/GTExv8//GTExv8.EUR.Heart_Atrial_Appendage/ENSG00000163935.13.wgt.RDat	3	53046067	53046068	0.1669	rs3774354	6.04	rs9870898	0.0942	6.49	5.874	362	362	susie	0.1	4.7e-09	5.61056	2.02e-08	0.00604525
ENSG00000163935	SFMBT1	GTExv8.EUR.Pituitary	/mnt/e/Metaxcan_SMR_TWAS/GTExv8/GTExv8//GTExv8.EUR.Pituitary/ENSG00000163935.13.wgt.RDat	3	53046067	53046068	0.056	rs3774354	6.04	rs6445538	0.031336	4.24	5.314	361	6	enet	0.039	0.0019	5.36	8.41e-08	0.0251686
ENSG00000163935	SFMBT1	GTExv8.EUR.Whole_Blood	/mnt/e/Metaxcan_SMR_TWAS/GTExv8/GTExv8//GTExv8.EUR.Whole_Blood/ENSG00000163935.13.wgt.RDat	3	53046067	53046068	0.0596	rs3774354	6.04	rs2255107	0.0521	6.47	5.72	361	361	susie	0.057	6.2e-09	5.93843	2.88e-09	0.000861898
ENSG00000163935	SFMBT1	GTExv8.EUR.Brain_Cerebellar_Hemisphere	/mnt/e/Metaxcan_SMR_TWAS/GTExv8/GTExv8//GTExv8.EUR.Brain_Cerebellar_Hemisphere/ENSG00000163935.13.wgt.RDat	3	53046067	53046068	0.1834	rs3774354	6.04	rs9870898	0.0509	4.43	5.874	361	1	top1	0.051	0.0026	5.874	4.25e-09	0.0012719
ENSG00000163938	GNL3	GTExv8.EUR.Heart_Left_Ventricle	/mnt/e/Metaxcan_SMR_TWAS/GTExv8/GTExv8//GTExv8.EUR.Heart_Left_Ventricle/ENSG00000163938.16.wgt.RDat	3	52681155	52681156	0.0865	rs3774354	6.04	rs1961958	0.082657	-6.1	5.324	384	384	susie	0.1	3.1e-09	-5.2358	1.64e-07	0.0490803
ENSG00000163938	GNL3	GTExv8.EUR.Colon_Sigmoid	/mnt/e/Metaxcan_SMR_TWAS/GTExv8/GTExv8//GTExv8.EUR.Colon_Sigmoid/ENSG00000163938.16.wgt.RDat	3	52681155	52681156	0.067	rs3774354	6.04	rs8906	0.044964	-4.92	5.332	385	385	susie	0.06	3.3e-05	-5.3313	9.75e-08	0.0291788
ENSG00000163938	GNL3	GTExv8.EUR.Small_Intestine_Terminal_Ileum	/mnt/e/Metaxcan_SMR_TWAS/GTExv8/GTExv8//GTExv8.EUR.Small_Intestine_Terminal_Ileum/ENSG00000163938.16.wgt.RDat	3	52681155	52681156	0.1843	rs3774354	6.04	rs6765687	0.051751	4.15	-4.005	385	385	susie	0.067	0.0011	-6.01981	1.75e-09	0.000523722
ENSG00000163938	GNL3	GTExv8.EUR.Pancreas	/mnt/e/Metaxcan_SMR_TWAS/GTExv8/GTExv8//GTExv8.EUR.Pancreas/ENSG00000163938.16.wgt.RDat	3	52681155	52681156	0.1178	rs3774354	6.04	rs7618915	0.078702	-5.5	4.845	385	35	enet	0.12	1e-08	-5.2787	1.3e-07	0.0389051
ENSG00000163938	GNL3	GTExv8.EUR.Cells_Cultured_fibroblasts	/mnt/e/Metaxcan_SMR_TWAS/GTExv8/GTExv8//GTExv8.EUR.Cells_Cultured_fibroblasts/ENSG00000163938.16.wgt.RDat	3	52681155	52681156	0.1275	rs3774354	6.04	rs2239551	0.201896	-9.13	5.743	385	1	top1	0.2	1.2e-21	-5.743	9.3e-09	0.00278321
ENSG00000163950	SLBP	GTExv8.EUR.Cells_Cultured_fibroblasts	/mnt/e/Metaxcan_SMR_TWAS/GTExv8/GTExv8//GTExv8.EUR.Cells_Cultured_fibroblasts/ENSG00000163950.12.wgt.RDat	4	1712554	1712555	0.0974	rs798756	-5.89	rs2854918	0.042772	4.8	-5.322	273	1	top1	0.043	1.7e-05	-5.322	1.03e-07	0.0308248
ENSG00000174137	FAM53A	GTExv8.EUR.Liver	/mnt/e/Metaxcan_SMR_TWAS/GTExv8/GTExv8//GTExv8.EUR.Liver/ENSG00000174137.12.wgt.RDat	4	1684301	1684302	0.2607	rs798756	-5.89	rs798727	0.105102	4.58	-5.744	272	1	top1	0.11	6e-06	-5.744	9.25e-09	0.00276825
ENSG00000174137	FAM53A	GTExv8.EUR.Minor_Salivary_Gland	/mnt/e/Metaxcan_SMR_TWAS/GTExv8/GTExv8//GTExv8.EUR.Minor_Salivary_Gland/ENSG00000174137.12.wgt.RDat	4	1684301	1684302	0.242	rs798756	-5.89	rs798727	0.153452	4.9	-5.744	271	3	lasso	0.18	1.5e-06	-5.74534	9.17e-09	0.00274431
ENSG00000174137	FAM53A	GTExv8.EUR.Breast_Mammary_Tissue	/mnt/e/Metaxcan_SMR_TWAS/GTExv8/GTExv8//GTExv8.EUR.Breast_Mammary_Tissue/ENSG00000174137.12.wgt.RDat	4	1684301	1684302	0.1476	rs798756	-5.89	rs798727	0.070892	5.45	-5.744	272	272	susie	0.079	1.2e-07	-5.27495	1.33e-07	0.0398029
ENSG00000174137	FAM53A	GTExv8.EUR.Testis	/mnt/e/Metaxcan_SMR_TWAS/GTExv8/GTExv8//GTExv8.EUR.Testis/ENSG00000174137.12.wgt.RDat	4	1684301	1684302	0.4684	rs798756	-5.89	rs798766	0.191304	-8.43	-5.49	273	273	susie	0.44	1.9e-36	5.35001	8.79e-08	0.0263058
ENSG00000174137	FAM53A	GTExv8.EUR.Nerve_Tibial	/mnt/e/Metaxcan_SMR_TWAS/GTExv8/GTExv8//GTExv8.EUR.Nerve_Tibial/ENSG00000174137.12.wgt.RDat	4	1684301	1684302	0.1561	rs798756	-5.89	rs798727	0.063596	6.29	-5.744	273	7	enet	0.098	1.3e-11	-5.93023	3.03e-09	0.000906788
ENSG00000174137	FAM53A	GTExv8.EUR.Small_Intestine_Terminal_Ileum	/mnt/e/Metaxcan_SMR_TWAS/GTExv8/GTExv8//GTExv8.EUR.Small_Intestine_Terminal_Ileum/ENSG00000174137.12.wgt.RDat	4	1684301	1684302	0.2242	rs798756	-5.89	rs3099555	0.117065	4.43	-5.5	261	261	susie	0.12	1.2e-05	-5.6184	1.93e-08	0.00577591
ENSG00000174137	FAM53A	GTExv8.EUR.Stomach	/mnt/e/Metaxcan_SMR_TWAS/GTExv8/GTExv8//GTExv8.EUR.Stomach/ENSG00000174137.12.wgt.RDat	4	1684301	1684302	0.2482	rs798756	-5.89	rs798727	0.13935	6.2	-5.744	269	269	susie	0.14	2.1e-10	-5.2475	1.54e-07	0.0460876
ENSG00000174137	FAM53A	GTExv8.EUR.Lung	/mnt/e/Metaxcan_SMR_TWAS/GTExv8/GTExv8//GTExv8.EUR.Lung/ENSG00000174137.12.wgt.RDat	4	1684301	1684302	0.0598	rs798756	-5.89	rs798727	0.030049	4.33	-5.744	272	1	top1	0.03	0.00016	-5.744	9.25e-09	0.00276825
ENSG00000174137	FAM53A	GTExv8.EUR.Thyroid	/mnt/e/Metaxcan_SMR_TWAS/GTExv8/GTExv8//GTExv8.EUR.Thyroid/ENSG00000174137.12.wgt.RDat	4	1684301	1684302	0.3998	rs798756	-5.89	rs798726	0.439	-14.7	-5.761	272	272	susie	0.47	3.4e-69	6.0302	1.64e-09	0.000490803
ENSG00000174137	FAM53A	GTExv8.EUR.Skin_Not_Sun_Exposed_Suprapubic	/mnt/e/Metaxcan_SMR_TWAS/GTExv8/GTExv8//GTExv8.EUR.Skin_Not_Sun_Exposed_Suprapubic/ENSG00000174137.12.wgt.RDat	4	1684301	1684302	0.1583	rs798756	-5.89	rs798727	0.0877	6.29	-5.744	272	5	lasso	0.095	4.3e-11	-5.32172	1.03e-07	0.0308248
ENSG00000174137	FAM53A	GTExv8.EUR.Cells_EBV-transformed_lymphocytes	/mnt/e/Metaxcan_SMR_TWAS/GTExv8/GTExv8//GTExv8.EUR.Cells_EBV-transformed_lymphocytes/ENSG00000174137.12.wgt.RDat	4	1684301	1684302	0.512	rs798756	-5.89	rs798727	0.376	6.71	-5.744	270	8	lasso	0.38	2.6e-13	-5.4689	4.53e-08	0.0135569
ENSG00000174137	FAM53A	GTExv8.EUR.Pancreas	/mnt/e/Metaxcan_SMR_TWAS/GTExv8/GTExv8//GTExv8.EUR.Pancreas/ENSG00000174137.12.wgt.RDat	4	1684301	1684302	0.1713	rs798756	-5.89	rs798726	0.089818	5.34	-5.761	272	272	susie	0.1	1.6e-07	-5.9258	3.11e-09	0.00093073
ENSG00000174137	FAM53A	GTExv8.EUR.Muscle_Skeletal	/mnt/e/Metaxcan_SMR_TWAS/GTExv8/GTExv8//GTExv8.EUR.Muscle_Skeletal/ENSG00000174137.12.wgt.RDat	4	1684301	1684302	0.3752	rs798756	-5.89	rs798727	0.372155	14.82	-5.744	273	24	enet	0.41	4.9e-70	-5.4978	3.85e-08	0.0115219
ENSG00000175727	MLXIP	GTExv8.EUR.Colon_Transverse	/mnt/e/Metaxcan_SMR_TWAS/GTExv8/GTExv8//GTExv8.EUR.Colon_Transverse/ENSG00000175727.13.wgt.RDat	12	122078721	122078722	0.2749	rs11059094	5.72	rs28652632	0.23933	8.87	5.59	334	334	susie	0.25	2.7e-20	5.62485	1.86e-08	0.00556642
ENSG00000175727	MLXIP	GTExv8.EUR.Small_Intestine_Terminal_Ileum	/mnt/e/Metaxcan_SMR_TWAS/GTExv8/GTExv8//GTExv8.EUR.Small_Intestine_Terminal_Ileum/ENSG00000175727.13.wgt.RDat	12	122078721	122078722	0.16	rs11059094	5.72	rs2280573	0.12921	4.66	5.391	332	1	top1	0.13	7.1e-06	5.391	7.01e-08	0.0209788
ENSG00000176681	LRRC37A	GTExv8.EUR.Skin_Sun_Exposed_Lower_leg	/mnt/e/Metaxcan_SMR_TWAS/GTExv8/GTExv8//GTExv8.EUR.Skin_Sun_Exposed_Lower_leg/ENSG00000176681.14.wgt.RDat	17	46292732	46292733	0.5873	rs17762954	6.16	rs8072451	0.286875	12.2	6.067	79	79	susie	0.4	1.5e-58	5.69722	1.22e-08	0.00365109
ENSG00000184922	FMNL1	GTExv8.EUR.Brain_Cerebellar_Hemisphere	/mnt/e/Metaxcan_SMR_TWAS/GTExv8/GTExv8//GTExv8.EUR.Brain_Cerebellar_Hemisphere/ENSG00000184922.13.wgt.RDat	17	45222222	45222223	0.4102	rs11012	5.54	rs11012	0.314332	-7.14	5.54	264	1	top1	0.31	1.4e-14	-5.54	3.02e-08	0.00903795
ENSG00000184922	FMNL1	GTExv8.EUR.Brain_Cerebellum	/mnt/e/Metaxcan_SMR_TWAS/GTExv8/GTExv8//GTExv8.EUR.Brain_Cerebellum/ENSG00000184922.13.wgt.RDat	17	45222222	45222223	0.55	rs11012	5.54	rs11012	0.33	-7.92	5.54	264	1	top1	0.33	4e-18	-5.54	3.02e-08	0.00903795
ENSG00000185294	SPPL2C	GTExv8.EUR.Brain_Frontal_Cortex_BA9	/mnt/e/Metaxcan_SMR_TWAS/GTExv8/GTExv8//GTExv8.EUR.Brain_Frontal_Cortex_BA9/ENSG00000185294.6.wgt.RDat	17	45844834	45844835	0.1161	rs17762954	6.16	rs11012	0.0755	4.34	5.54	31	1	top1	0.076	0.00029	5.54	3.02e-08	0.00903795
ENSG00000185294	SPPL2C	GTExv8.EUR.Brain_Cerebellar_Hemisphere	/mnt/e/Metaxcan_SMR_TWAS/GTExv8/GTExv8//GTExv8.EUR.Brain_Cerebellar_Hemisphere/ENSG00000185294.6.wgt.RDat	17	45844834	45844835	0.2511	rs17762954	6.16	rs17689471	0.331915	7.38	6.118	31	12	lasso	0.35	3.2e-16	6.11803	9.47e-10	0.000283409
ENSG00000185294	SPPL2C	GTExv8.EUR.Brain_Cortex	/mnt/e/Metaxcan_SMR_TWAS/GTExv8/GTExv8//GTExv8.EUR.Brain_Cortex/ENSG00000185294.6.wgt.RDat	17	45844834	45844835	0.0574	rs17762954	6.16	rs17689966	0.00982	3.12	4.435	31	31	susie	0.034	0.0068	6.21343	5.18e-10	0.000155022
ENSG00000185294	SPPL2C	GTExv8.EUR.Brain_Cerebellum	/mnt/e/Metaxcan_SMR_TWAS/GTExv8/GTExv8//GTExv8.EUR.Brain_Cerebellum/ENSG00000185294.6.wgt.RDat	17	45844834	45844835	0.3111	rs17762954	6.16	rs1876829	0.358	8.24	6.123	31	1	top1	0.36	7.7e-20	6.123	9.18e-10	0.00027473
ENSG00000185829	ARL17A	GTExv8.EUR.Brain_Anterior_cingulate_cortex_BA24	/mnt/e/Metaxcan_SMR_TWAS/GTExv8/GTExv8//GTExv8.EUR.Brain_Anterior_cingulate_cortex_BA24/ENSG00000185829.17.wgt.RDat	17	46579681	46579682	0.3206	rs199529	5.59	rs183211	0.312984	6.85	5.239	139	139	susie	0.33	3.1e-13	5.30897	1.1e-07	0.0329197
ENSG00000185829	ARL17A	GTExv8.EUR.Thyroid	/mnt/e/Metaxcan_SMR_TWAS/GTExv8/GTExv8//GTExv8.EUR.Thyroid/ENSG00000185829.17.wgt.RDat	17	46579681	46579682	0.5327	rs199529	5.59	rs169201	0.296032	12.49	5.254	142	30	enet	0.47	1.2e-67	5.4262	5.76e-08	0.017238
ENSG00000185829	ARL17A	GTExv8.EUR.Brain_Cerebellar_Hemisphere	/mnt/e/Metaxcan_SMR_TWAS/GTExv8/GTExv8//GTExv8.EUR.Brain_Cerebellar_Hemisphere/ENSG00000185829.17.wgt.RDat	17	46579681	46579682	0.6615	rs199529	5.59	rs169201	0.560441	9.43	5.254	143	143	susie	0.57	2.2e-30	5.51311	3.53e-08	0.0105642
ENSG00000185829	ARL17A	GTExv8.EUR.Brain_Cerebellum	/mnt/e/Metaxcan_SMR_TWAS/GTExv8/GTExv8//GTExv8.EUR.Brain_Cerebellum/ENSG00000185829.17.wgt.RDat	17	46579681	46579682	0.6239	rs199529	5.59	rs199451	0.511	9.79	5.225	143	18	enet	0.56	2e-35	5.53917	3.04e-08	0.00909781
ENSG00000185829	ARL17A	GTExv8.EUR.Brain_Substantia_nigra	/mnt/e/Metaxcan_SMR_TWAS/GTExv8/GTExv8//GTExv8.EUR.Brain_Substantia_nigra/ENSG00000185829.17.wgt.RDat	17	46579681	46579682	0.2131	rs199529	5.59	rs183211	0.138203	3.96	5.239	143	1	top1	0.14	8.3e-05	5.239	1.61e-07	0.0481825
ENSG00000185829	ARL17A	GTExv8.EUR.Brain_Nucleus_accumbens_basal_ganglia	/mnt/e/Metaxcan_SMR_TWAS/GTExv8/GTExv8//GTExv8.EUR.Brain_Nucleus_accumbens_basal_ganglia/ENSG00000185829.17.wgt.RDat	17	46579681	46579682	0.389	rs199529	5.59	rs199443	0.32294	7.84	5.15	141	37	enet	0.32	4.1e-17	5.85701	4.71e-09	0.00140956
ENSG00000185829	ARL17A	GTExv8.EUR.Brain_Caudate_basal_ganglia	/mnt/e/Metaxcan_SMR_TWAS/GTExv8/GTExv8//GTExv8.EUR.Brain_Caudate_basal_ganglia/ENSG00000185829.17.wgt.RDat	17	46579681	46579682	0.327	rs199529	5.59	rs169201	0.313	7.48	5.254	141	1	top1	0.31	9.4e-16	5.254	1.49e-07	0.0445912
ENSG00000185829	ARL17A	GTExv8.EUR.Adrenal_Gland	/mnt/e/Metaxcan_SMR_TWAS/GTExv8/GTExv8//GTExv8.EUR.Adrenal_Gland/ENSG00000185829.17.wgt.RDat	17	46579681	46579682	0.4519	rs199529	5.59	rs183211	0.21909	7.12	5.239	142	10	lasso	0.28	1.6e-15	5.40659	6.42e-08	0.0192131
ENSG00000185829	ARL17A	GTExv8.EUR.Brain_Amygdala	/mnt/e/Metaxcan_SMR_TWAS/GTExv8/GTExv8//GTExv8.EUR.Brain_Amygdala/ENSG00000185829.17.wgt.RDat	17	46579681	46579682	0.2179	rs199529	5.59	rs7224296	0.225037	5.62	4.94	134	134	susie	0.23	2.2e-08	5.3184	1.05e-07	0.0314234
ENSG00000185829	ARL17A	GTExv8.EUR.Heart_Left_Ventricle	/mnt/e/Metaxcan_SMR_TWAS/GTExv8/GTExv8//GTExv8.EUR.Heart_Left_Ventricle/ENSG00000185829.17.wgt.RDat	17	46579681	46579682	0.4019	rs199529	5.59	rs17692129	0.144	-8.08	-3.269	142	29	enet	0.25	1.2e-22	5.23823	1.62e-07	0.0484817
ENSG00000185829	ARL17A	GTExv8.EUR.Kidney_Cortex	/mnt/e/Metaxcan_SMR_TWAS/GTExv8/GTExv8//GTExv8.EUR.Kidney_Cortex/ENSG00000185829.17.wgt.RDat	17	46579681	46579682	0.325	rs199529	5.59	rs199529	0.10194	3.93	5.593	133	133	susie	0.17	0.00038	5.3482	8.89e-08	0.0266051
ENSG00000185829	ARL17A	GTExv8.EUR.Brain_Hippocampus	/mnt/e/Metaxcan_SMR_TWAS/GTExv8/GTExv8//GTExv8.EUR.Brain_Hippocampus/ENSG00000185829.17.wgt.RDat	17	46579681	46579682	0.2492	rs199529	5.59	rs199451	0.18	5.64	5.225	142	8	lasso	0.18	2.6e-08	5.5408	3.01e-08	0.00900803
ENSG00000185829	ARL17A	GTExv8.EUR.Colon_Sigmoid	/mnt/e/Metaxcan_SMR_TWAS/GTExv8/GTExv8//GTExv8.EUR.Colon_Sigmoid/ENSG00000185829.17.wgt.RDat	17	46579681	46579682	0.35	rs199529	5.59	rs183211	0.113	6.78	5.239	139	8	lasso	0.21	4.2e-15	5.30613	1.12e-07	0.0335182
ENSG00000185829	ARL17A	GTExv8.EUR.Esophagus_Muscularis	/mnt/e/Metaxcan_SMR_TWAS/GTExv8/GTExv8//GTExv8.EUR.Esophagus_Muscularis/ENSG00000185829.17.wgt.RDat	17	46579681	46579682	0.1786	rs199529	5.59	rs169201	0.134072	7.62	5.254	142	23	enet	0.16	7.1e-17	5.58671	2.31e-08	0.00691314
ENSG00000186868	MAPT	GTExv8.EUR.Skin_Sun_Exposed_Lower_leg	/mnt/e/Metaxcan_SMR_TWAS/GTExv8/GTExv8//GTExv8.EUR.Skin_Sun_Exposed_Lower_leg/ENSG00000186868.15.wgt.RDat	17	45894381	45894382	0.0676	rs17762954	6.16	rs17689471	0.148789	8.89	6.118	31	1	top1	0.15	1.1e-19	6.118	9.48e-10	0.000283708
ENSG00000186868	MAPT	GTExv8.EUR.Artery_Tibial	/mnt/e/Metaxcan_SMR_TWAS/GTExv8/GTExv8//GTExv8.EUR.Artery_Tibial/ENSG00000186868.15.wgt.RDat	17	45894381	45894382	0.0356	rs17762954	6.16	rs16940665	0.0493	-5	6.121	31	1	top1	0.049	5.9e-07	-6.121	9.3e-10	0.000278321
ENSG00000186868	MAPT	GTExv8.EUR.Prostate	/mnt/e/Metaxcan_SMR_TWAS/GTExv8/GTExv8//GTExv8.EUR.Prostate/ENSG00000186868.15.wgt.RDat	17	45894381	45894382	0.0586	rs17762954	6.16	rs17689471	0.047972	-3.99	6.118	31	31	susie	0.058	0.00067	-6.1229	9.19e-10	0.000275029
ENSG00000186868	MAPT	GTExv8.EUR.Brain_Cerebellum	/mnt/e/Metaxcan_SMR_TWAS/GTExv8/GTExv8//GTExv8.EUR.Brain_Cerebellum/ENSG00000186868.15.wgt.RDat	17	45894381	45894382	0.0728	rs17762954	6.16	rs1876829	0.0204	-3.79	6.123	31	31	susie	0.039	0.0037	-6.17714	6.53e-10	0.000195423
ENSG00000186868	MAPT	GTExv8.EUR.Spleen	/mnt/e/Metaxcan_SMR_TWAS/GTExv8/GTExv8//GTExv8.EUR.Spleen/ENSG00000186868.15.wgt.RDat	17	45894381	45894382	0.095	rs17762954	6.16	rs1876829	0.0939	4.49	6.123	31	31	susie	0.11	4.8e-06	6.13118	8.72e-10	0.000260963
ENSG00000186868	MAPT	GTExv8.EUR.Adipose_Subcutaneous	/mnt/e/Metaxcan_SMR_TWAS/GTExv8/GTExv8//GTExv8.EUR.Adipose_Subcutaneous/ENSG00000186868.15.wgt.RDat	17	45894381	45894382	0.0277	rs17762954	6.16	rs11012	0.028713	3.91	5.54	31	1	top1	0.029	0.00011	5.54	3.02e-08	0.00903795
ENSG00000186868	MAPT	GTExv8.EUR.Esophagus_Mucosa	/mnt/e/Metaxcan_SMR_TWAS/GTExv8/GTExv8//GTExv8.EUR.Esophagus_Mucosa/ENSG00000186868.15.wgt.RDat	17	45894381	45894382	0.2736	rs17762954	6.16	rs17689471	0.439	13.59	6.118	31	12	lasso	0.45	5e-55	6.14452	8.02e-10	0.000240015
ENSG00000186868	MAPT	GTExv8.EUR.Lung	/mnt/e/Metaxcan_SMR_TWAS/GTExv8/GTExv8//GTExv8.EUR.Lung/ENSG00000186868.15.wgt.RDat	17	45894381	45894382	0.1489	rs17762954	6.16	rs17689471	0.236	10.2	6.118	31	1	top1	0.24	2.2e-27	6.12	9.48e-10	0.000283708
ENSG00000186868	MAPT	GTExv8.EUR.Heart_Left_Ventricle	/mnt/e/Metaxcan_SMR_TWAS/GTExv8/GTExv8//GTExv8.EUR.Heart_Left_Ventricle/ENSG00000186868.15.wgt.RDat	17	45894381	45894382	0.255	rs17762954	6.16	rs17689471	0.169	-7.52	6.118	31	22	enet	0.2	1.7e-17	-6.02829	1.66e-09	0.000496788
ENSG00000186868	MAPT	GTExv8.EUR.Adipose_Visceral_Omentum	/mnt/e/Metaxcan_SMR_TWAS/GTExv8/GTExv8//GTExv8.EUR.Adipose_Visceral_Omentum/ENSG00000186868.15.wgt.RDat	17	45894381	45894382	0.0357	rs17762954	6.16	rs17689882	0.04823	4.68	6.075	31	1	top1	0.048	6.6e-06	6.075	1.24e-09	0.000371095
ENSG00000186868	MAPT	GTExv8.EUR.Thyroid	/mnt/e/Metaxcan_SMR_TWAS/GTExv8/GTExv8//GTExv8.EUR.Thyroid/ENSG00000186868.15.wgt.RDat	17	45894381	45894382	0.0951	rs17762954	6.16	rs171440	0.016069	4.48	-4.039	31	5	lasso	0.041	3.9e-06	-5.31942	1.04e-07	0.0311241
ENSG00000186868	MAPT	GTExv8.EUR.Colon_Sigmoid	/mnt/e/Metaxcan_SMR_TWAS/GTExv8/GTExv8//GTExv8.EUR.Colon_Sigmoid/ENSG00000186868.15.wgt.RDat	17	45894381	45894382	0.3271	rs17762954	6.16	rs17689471	0.281	-8.82	6.118	30	4	lasso	0.32	6.9e-24	-6.4341	1.24e-10	3.71095e-05
ENSG00000186868	MAPT	GTExv8.EUR.Skin_Not_Sun_Exposed_Suprapubic	/mnt/e/Metaxcan_SMR_TWAS/GTExv8/GTExv8//GTExv8.EUR.Skin_Not_Sun_Exposed_Suprapubic/ENSG00000186868.15.wgt.RDat	17	45894381	45894382	0.0368	rs17762954	6.16	rs17689471	0.0487	5.04	6.118	30	30	susie	0.056	4.2e-07	6.13404	8.57e-10	0.000256474
ENSG00000186868	MAPT	GTExv8.EUR.Uterus	/mnt/e/Metaxcan_SMR_TWAS/GTExv8/GTExv8//GTExv8.EUR.Uterus/ENSG00000186868.15.wgt.RDat	17	45894381	45894382	0.139	rs17762954	6.16	rs11012	0.016137	-3.68	5.54	30	30	susie	0.068	0.0039	-6.213	5.2e-10	0.00015562
ENSG00000196284	SUPT3H	GTExv8.EUR.Brain_Amygdala	/mnt/e/Metaxcan_SMR_TWAS/GTExv8/GTExv8//GTExv8.EUR.Brain_Amygdala/ENSG00000196284.15.wgt.RDat	6	45377952	45377953	0.222	rs6908650	-6.65	rs12210292	0.075777	3.87	5.136	361	361	susie	0.09	0.00055	6.63225	3.31e-11	9.90584e-06
ENSG00000196284	SUPT3H	GTExv8.EUR.Artery_Aorta	/mnt/e/Metaxcan_SMR_TWAS/GTExv8/GTExv8//GTExv8.EUR.Artery_Aorta/ENSG00000196284.15.wgt.RDat	6	45377952	45377953	0.1153	rs6908650	-6.65	rs12199720	0.0895	-5.99	-6.204	361	361	susie	0.1	1.8e-09	6.08748	1.15e-09	0.00034416
ENSG00000196284	SUPT3H	GTExv8.EUR.Brain_Caudate_basal_ganglia	/mnt/e/Metaxcan_SMR_TWAS/GTExv8/GTExv8//GTExv8.EUR.Brain_Caudate_basal_ganglia/ENSG00000196284.15.wgt.RDat	6	45377952	45377953	0.292	rs6908650	-6.65	rs12210292	0.139185	5.3	5.136	361	15	lasso	0.17	1.7e-08	5.9744	2.31e-09	0.000691314
ENSG00000196284	SUPT3H	GTExv8.EUR.Heart_Left_Ventricle	/mnt/e/Metaxcan_SMR_TWAS/GTExv8/GTExv8//GTExv8.EUR.Heart_Left_Ventricle/ENSG00000196284.15.wgt.RDat	6	45377952	45377953	0.1066	rs6908650	-6.65	rs9395084	0.032	-4.41	-5.595	361	2	lasso	0.041	0.00014	5.77096	7.88e-09	0.00235825
ENSG00000196284	SUPT3H	GTExv8.EUR.Stomach	/mnt/e/Metaxcan_SMR_TWAS/GTExv8/GTExv8//GTExv8.EUR.Stomach/ENSG00000196284.15.wgt.RDat	6	45377952	45377953	0.1678	rs6908650	-6.65	rs10948187	0.019553	-3.8	-5.91	361	9	lasso	0.044	0.00039	5.9926	2.06e-09	0.000616496
ENSG00000196284	SUPT3H	GTExv8.EUR.Adipose_Visceral_Omentum	/mnt/e/Metaxcan_SMR_TWAS/GTExv8/GTExv8//GTExv8.EUR.Adipose_Visceral_Omentum/ENSG00000196284.15.wgt.RDat	6	45377952	45377953	0.1854	rs6908650	-6.65	rs1329713	0.098709	-6.74	-6.119	361	20	enet	0.12	1.3e-12	6.5025	7.9e-11	2.36423e-05
ENSG00000196284	SUPT3H	GTExv8.EUR.Lung	/mnt/e/Metaxcan_SMR_TWAS/GTExv8/GTExv8//GTExv8.EUR.Lung/ENSG00000196284.15.wgt.RDat	6	45377952	45377953	0.2501	rs6908650	-6.65	rs10948222	0.0401	-5.74	-6.243	361	41	enet	0.098	1.5e-11	7.1816	6.89e-13	2.06197e-07
ENSG00000196284	SUPT3H	GTExv8.EUR.Esophagus_Gastroesophageal_Junction	/mnt/e/Metaxcan_SMR_TWAS/GTExv8/GTExv8//GTExv8.EUR.Esophagus_Gastroesophageal_Junction/ENSG00000196284.15.wgt.RDat	6	45377952	45377953	0.0887	rs6908650	-6.65	rs12199720	0.0633	-4.67	-6.204	361	16	enet	0.086	4.7e-07	5.98532	2.16e-09	0.000646423
ENSG00000196284	SUPT3H	GTExv8.EUR.Spleen	/mnt/e/Metaxcan_SMR_TWAS/GTExv8/GTExv8//GTExv8.EUR.Spleen/ENSG00000196284.15.wgt.RDat	6	45377952	45377953	0.3845	rs6908650	-6.65	rs9381359	0.174326	-6.17	-5.519	361	1	top1	0.17	3.6e-09	5.519	3.41e-08	0.0102051
ENSG00000196284	SUPT3H	GTExv8.EUR.Pancreas	/mnt/e/Metaxcan_SMR_TWAS/GTExv8/GTExv8//GTExv8.EUR.Pancreas/ENSG00000196284.15.wgt.RDat	6	45377952	45377953	0.1397	rs6908650	-6.65	rs9463081	0.078037	-4.99	-6.227	361	1	top1	0.078	5.8e-06	6.227	4.75e-10	0.000142153
ENSG00000196284	SUPT3H	GTExv8.EUR.Breast_Mammary_Tissue	/mnt/e/Metaxcan_SMR_TWAS/GTExv8/GTExv8//GTExv8.EUR.Breast_Mammary_Tissue/ENSG00000196284.15.wgt.RDat	6	45377952	45377953	0.1534	rs6908650	-6.65	rs9395084	0.0155	-4.9	-5.595	361	22	enet	0.065	1.6e-06	5.9407	2.84e-09	0.000849927
ENSG00000196284	SUPT3H	GTExv8.EUR.Esophagus_Muscularis	/mnt/e/Metaxcan_SMR_TWAS/GTExv8/GTExv8//GTExv8.EUR.Esophagus_Muscularis/ENSG00000196284.15.wgt.RDat	6	45377952	45377953	0.177	rs6908650	-6.65	rs9395084	0.121592	-6.93	-5.595	361	1	top1	0.12	1.1e-12	5.595	2.21e-08	0.00661387
ENSG00000196284	SUPT3H	GTExv8.EUR.Brain_Cerebellum	/mnt/e/Metaxcan_SMR_TWAS/GTExv8/GTExv8//GTExv8.EUR.Brain_Cerebellum/ENSG00000196284.15.wgt.RDat	6	45377952	45377953	0.3844	rs6908650	-6.65	rs12210292	0.315	8.07	5.136	362	4	lasso	0.35	1.6e-19	5.2825	1.27e-07	0.0380073
ENSG00000196284	SUPT3H	GTExv8.EUR.Testis	/mnt/e/Metaxcan_SMR_TWAS/GTExv8/GTExv8//GTExv8.EUR.Testis/ENSG00000196284.15.wgt.RDat	6	45377952	45377953	0.2105	rs6908650	-6.65	rs2038765	0.209	7.59	5.248	362	1	top1	0.21	1.1e-15	5.248	1.54e-07	0.0460876
ENSG00000196284	SUPT3H	GTExv8.EUR.Nerve_Tibial	/mnt/e/Metaxcan_SMR_TWAS/GTExv8/GTExv8//GTExv8.EUR.Nerve_Tibial/ENSG00000196284.15.wgt.RDat	6	45377952	45377953	0.1868	rs6908650	-6.65	rs9367211	0.0879	-6.48	-5.934	361	26	enet	0.12	4.8e-14	6.75922	1.39e-11	4.15985e-06
ENSG00000196284	SUPT3H	GTExv8.EUR.Artery_Tibial	/mnt/e/Metaxcan_SMR_TWAS/GTExv8/GTExv8//GTExv8.EUR.Artery_Tibial/ENSG00000196284.15.wgt.RDat	6	45377952	45377953	0.1269	rs6908650	-6.65	rs9395084	0.0599	-5.56	-5.595	361	6	lasso	0.11	1.3e-13	5.27914	1.3e-07	0.0389051
ENSG00000196284	SUPT3H	GTExv8.EUR.Skin_Sun_Exposed_Lower_leg	/mnt/e/Metaxcan_SMR_TWAS/GTExv8/GTExv8//GTExv8.EUR.Skin_Sun_Exposed_Lower_leg/ENSG00000196284.15.wgt.RDat	6	45377952	45377953	0.0535	rs6908650	-6.65	rs1321081	0.056	-5.83	-6.24	361	9	enet	0.06	1.4e-08	6.04128	1.53e-09	0.000457883
ENSG00000196284	SUPT3H	GTExv8.EUR.Whole_Blood	/mnt/e/Metaxcan_SMR_TWAS/GTExv8/GTExv8//GTExv8.EUR.Whole_Blood/ENSG00000196284.15.wgt.RDat	6	45377952	45377953	0.0772	rs6908650	-6.65	rs9395084	0.0612	-6.31	-5.595	361	361	susie	0.066	5e-10	6.0263	1.68e-09	0.000502774
ENSG00000196284	SUPT3H	GTExv8.EUR.Thyroid	/mnt/e/Metaxcan_SMR_TWAS/GTExv8/GTExv8//GTExv8.EUR.Thyroid/ENSG00000196284.15.wgt.RDat	6	45377952	45377953	0.1665	rs6908650	-6.65	rs6934594	0.045717	-5.92	-6.264	361	21	enet	0.077	3.3e-10	6.02158	1.73e-09	0.000517737
ENSG00000196284	SUPT3H	GTExv8.EUR.Cells_Cultured_fibroblasts	/mnt/e/Metaxcan_SMR_TWAS/GTExv8/GTExv8//GTExv8.EUR.Cells_Cultured_fibroblasts/ENSG00000196284.15.wgt.RDat	6	45377952	45377953	0.2586	rs6908650	-6.65	rs12210292	0.153303	7.98	5.136	361	27	enet	0.2	5.7e-22	6.11918	9.41e-10	0.000281613
ENSG00000196284	SUPT3H	GTExv8.EUR.Esophagus_Mucosa	/mnt/e/Metaxcan_SMR_TWAS/GTExv8/GTExv8//GTExv8.EUR.Esophagus_Mucosa/ENSG00000196284.15.wgt.RDat	6	45377952	45377953	0.2042	rs6908650	-6.65	rs9395084	0.15	-7.97	-5.595	361	6	lasso	0.16	4.5e-17	5.57118	2.53e-08	0.00757153
ENSG00000196284	SUPT3H	GTExv8.EUR.Adipose_Subcutaneous	/mnt/e/Metaxcan_SMR_TWAS/GTExv8/GTExv8//GTExv8.EUR.Adipose_Subcutaneous/ENSG00000196284.15.wgt.RDat	6	45377952	45377953	0.1236	rs6908650	-6.65	rs9395084	0.0234	-5.19	-5.595	361	361	susie	0.071	2.1e-09	5.75199	8.82e-09	0.00263956
ENSG00000196284	SUPT3H	GTExv8.EUR.Brain_Anterior_cingulate_cortex_BA24	/mnt/e/Metaxcan_SMR_TWAS/GTExv8/GTExv8//GTExv8.EUR.Brain_Anterior_cingulate_cortex_BA24/ENSG00000196284.15.wgt.RDat	6	45377952	45377953	0.258	rs6908650	-6.65	rs12198308	0.16427	5.27	5.126	362	362	susie	0.17	3.7e-07	5.2855	1.25e-07	0.0374087
ENSG00000196284	SUPT3H	GTExv8.EUR.Colon_Transverse	/mnt/e/Metaxcan_SMR_TWAS/GTExv8/GTExv8//GTExv8.EUR.Colon_Transverse/ENSG00000196284.15.wgt.RDat	6	45377952	45377953	0.1056	rs6908650	-6.65	rs9395084	0.065533	-5.47	-5.595	361	2	lasso	0.094	4.6e-08	6.2804	3.38e-10	0.000101153
ENSG00000196284	SUPT3H	GTExv8.EUR.Brain_Hypothalamus	/mnt/e/Metaxcan_SMR_TWAS/GTExv8/GTExv8//GTExv8.EUR.Brain_Hypothalamus/ENSG00000196284.15.wgt.RDat	6	45377952	45377953	0.2061	rs6908650	-6.65	rs12210292	0.124	5.38	5.136	358	7	lasso	0.18	1.8e-08	5.80074	6.6e-09	0.00197518
ENSG00000196284	SUPT3H	GTExv8.EUR.Brain_Nucleus_accumbens_basal_ganglia	/mnt/e/Metaxcan_SMR_TWAS/GTExv8/GTExv8//GTExv8.EUR.Brain_Nucleus_accumbens_basal_ganglia/ENSG00000196284.15.wgt.RDat	6	45377952	45377953	0.1749	rs6908650	-6.65	rs12210292	0.142979	5.39	5.136	361	361	susie	0.15	4.4e-08	5.2791	1.3e-07	0.0389051
ENSG00000198756	COLGALT2	GTExv8.EUR.Brain_Putamen_basal_ganglia	/mnt/e/Metaxcan_SMR_TWAS/GTExv8/GTExv8//GTExv8.EUR.Brain_Putamen_basal_ganglia/ENSG00000198756.10.wgt.RDat	1	184037728	184037729	0.6196	rs11583641	-5.85	rs2378793	0.237946	-6.33	-4.986	505	40	enet	0.26	8.7e-12	6.18787	6.1e-10	0.000182555
ENSG00000198756	COLGALT2	GTExv8.EUR.Brain_Hippocampus	/mnt/e/Metaxcan_SMR_TWAS/GTExv8/GTExv8//GTExv8.EUR.Brain_Hippocampus/ENSG00000198756.10.wgt.RDat	1	184037728	184037729	0.59	rs11583641	-5.85	rs2378793	0.271	-6.6	-4.986	504	504	susie	0.34	3.5e-15	5.47164	4.46e-08	0.0133474
ENSG00000198756	COLGALT2	GTExv8.EUR.Lung	/mnt/e/Metaxcan_SMR_TWAS/GTExv8/GTExv8//GTExv8.EUR.Lung/ENSG00000198756.10.wgt.RDat	1	184037728	184037729	0.1583	rs11583641	-5.851	rs2378793	0.0469	-5.8	-4.986	506	506	susie	0.11	2e-12	5.62484	1.86e-08	0.00556642
ENSG00000198756	COLGALT2	GTExv8.EUR.Colon_Sigmoid	/mnt/e/Metaxcan_SMR_TWAS/GTExv8/GTExv8//GTExv8.EUR.Colon_Sigmoid/ENSG00000198756.10.wgt.RDat	1	184037728	184037729	0.1671	rs11583641	-5.851	rs10752925	0.0165	-4.36	-4.974	507	9	lasso	0.02	0.012	6.14171	8.16e-10	0.000244204
ENSG00000198756	COLGALT2	GTExv8.EUR.Small_Intestine_Terminal_Ileum	/mnt/e/Metaxcan_SMR_TWAS/GTExv8/GTExv8//GTExv8.EUR.Small_Intestine_Terminal_Ileum/ENSG00000198756.10.wgt.RDat	1	184037728	184037729	0.249	rs11583641	-5.85	rs10797924	0.033622	-4.05	-4.946	504	24	enet	0.11	4.3e-05	5.5279	3.24e-08	0.00969635
ENSG00000198756	COLGALT2	GTExv8.EUR.Brain_Cerebellum	/mnt/e/Metaxcan_SMR_TWAS/GTExv8/GTExv8//GTExv8.EUR.Brain_Cerebellum/ENSG00000198756.10.wgt.RDat	1	184037728	184037729	0.3198	rs11583641	-5.85	rs10911474	0.0169	4.1	2.818	506	36	enet	0.15	1.4e-08	6.74129	1.57e-11	4.69854e-06
ENSG00000198756	COLGALT2	GTExv8.EUR.Colon_Transverse	/mnt/e/Metaxcan_SMR_TWAS/GTExv8/GTExv8//GTExv8.EUR.Colon_Transverse/ENSG00000198756.10.wgt.RDat	1	184037728	184037729	0.1888	rs11583641	-5.85	rs10797924	0.000701	-4.09	-4.946	508	32	enet	0.026	0.003	6.25219	4.05e-10	0.000121204
ENSG00000198756	COLGALT2	GTExv8.EUR.Adipose_Visceral_Omentum	/mnt/e/Metaxcan_SMR_TWAS/GTExv8/GTExv8//GTExv8.EUR.Adipose_Visceral_Omentum/ENSG00000198756.10.wgt.RDat	1	184037728	184037729	0.1939	rs11583641	-5.851	rs10752925	0.0276	-5.19	-4.974	507	41	enet	0.068	8.8e-08	5.62951	1.81e-08	0.00541679
ENSG00000198756	COLGALT2	GTExv8.EUR.Esophagus_Muscularis	/mnt/e/Metaxcan_SMR_TWAS/GTExv8/GTExv8//GTExv8.EUR.Esophagus_Muscularis/ENSG00000198756.10.wgt.RDat	1	184037728	184037729	0.1602	rs11583641	-5.851	rs10911474	0.029551	5.09	2.818	507	507	susie	0.032	0.00025	5.51919	3.41e-08	0.0102051
ENSG00000198756	COLGALT2	GTExv8.EUR.Brain_Cerebellar_Hemisphere	/mnt/e/Metaxcan_SMR_TWAS/GTExv8/GTExv8//GTExv8.EUR.Brain_Cerebellar_Hemisphere/ENSG00000198756.10.wgt.RDat	1	184037728	184037729	0.3153	rs11583641	-5.85	rs10911491	0.026226	-4.19	-3.613	503	31	enet	0.052	0.0024	6.17054	6.81e-10	0.000203803
ENSG00000198756	COLGALT2	GTExv8.EUR.Whole_Blood	/mnt/e/Metaxcan_SMR_TWAS/GTExv8/GTExv8//GTExv8.EUR.Whole_Blood/ENSG00000198756.10.wgt.RDat	1	184037728	184037729	0.4873	rs11583641	-5.851	rs10797924	0.378	-14.56	-4.946	507	28	enet	0.39	3e-61	5.83629	5.34e-09	0.0015981
ENSG00000204650	CRHR1-IT1	GTExv8.EUR.Muscle_Skeletal	/mnt/e/Metaxcan_SMR_TWAS/GTExv8/GTExv8//GTExv8.EUR.Muscle_Skeletal/ENSG00000204650.14.wgt.RDat	17	45620327	45620328	0.3974	rs17762954	6.16	rs8072451	0.603774	18.86	6.067	90	4	lasso	0.61	1.2e-120	6.1276	8.92e-10	0.000266949
ENSG00000204650	CRHR1-IT1	GTExv8.EUR.Testis	/mnt/e/Metaxcan_SMR_TWAS/GTExv8/GTExv8//GTExv8.EUR.Testis/ENSG00000204650.14.wgt.RDat	17	45620327	45620328	0.5224	rs17762954	6.16	rs17689471	0.531	12.06	6.118	90	1	top1	0.53	1.8e-46	6.118	9.48e-10	0.000283708
ENSG00000204650	CRHR1-IT1	GTExv8.EUR.Esophagus_Mucosa	/mnt/e/Metaxcan_SMR_TWAS/GTExv8/GTExv8//GTExv8.EUR.Esophagus_Mucosa/ENSG00000204650.14.wgt.RDat	17	45620327	45620328	0.3822	rs17762954	6.16	rs17689471	0.485	14.26	6.118	92	92	susie	0.49	9.4e-63	6.11973	9.37e-10	0.000280416
ENSG00000204650	CRHR1-IT1	GTExv8.EUR.Stomach	/mnt/e/Metaxcan_SMR_TWAS/GTExv8/GTExv8//GTExv8.EUR.Stomach/ENSG00000204650.14.wgt.RDat	17	45620327	45620328	0.539	rs17762954	6.16	rs17689471	0.640719	12.9	6.118	91	14	lasso	0.64	8.6e-60	6.1606	7.25e-10	0.000216971
ENSG00000204650	CRHR1-IT1	GTExv8.EUR.Esophagus_Gastroesophageal_Junction	/mnt/e/Metaxcan_SMR_TWAS/GTExv8/GTExv8//GTExv8.EUR.Esophagus_Gastroesophageal_Junction/ENSG00000204650.14.wgt.RDat	17	45620327	45620328	0.5862	rs17762954	6.16	rs17689471	0.64321	13.36	6.118	90	15	lasso	0.65	1.9e-64	6.11336	9.76e-10	0.000292088
ENSG00000204650	CRHR1-IT1	GTExv8.EUR.Adipose_Subcutaneous	/mnt/e/Metaxcan_SMR_TWAS/GTExv8/GTExv8//GTExv8.EUR.Adipose_Subcutaneous/ENSG00000204650.14.wgt.RDat	17	45620327	45620328	0.6316	rs17762954	6.16	rs17689471	0.748361	18.93	6.118	92	92	susie	0.75	2.1e-145	6.12169	9.26e-10	0.000277124
ENSG00000204650	CRHR1-IT1	GTExv8.EUR.Kidney_Cortex	/mnt/e/Metaxcan_SMR_TWAS/GTExv8/GTExv8//GTExv8.EUR.Kidney_Cortex/ENSG00000204650.14.wgt.RDat	17	45620327	45620328	0.649	rs17762954	6.16	rs17689471	0.64163	6.45	6.118	89	1	top1	0.64	6.9e-16	6.118	9.48e-10	0.000283708
ENSG00000204650	CRHR1-IT1	GTExv8.EUR.Prostate	/mnt/e/Metaxcan_SMR_TWAS/GTExv8/GTExv8//GTExv8.EUR.Prostate/ENSG00000204650.14.wgt.RDat	17	45620327	45620328	0.6899	rs17762954	6.16	rs17689471	0.68112	11.14	6.118	92	92	susie	0.69	2.8e-47	6.1196	9.38e-10	0.000280715
ENSG00000204650	CRHR1-IT1	GTExv8.EUR.Uterus	/mnt/e/Metaxcan_SMR_TWAS/GTExv8/GTExv8//GTExv8.EUR.Uterus/ENSG00000204650.14.wgt.RDat	17	45620327	45620328	0.679	rs17762954	6.16	rs17689471	0.630155	8.24	6.118	89	34	enet	0.65	4.2e-26	6.06407	1.33e-09	0.000398029
ENSG00000204650	CRHR1-IT1	GTExv8.EUR.Pituitary	/mnt/e/Metaxcan_SMR_TWAS/GTExv8/GTExv8//GTExv8.EUR.Pituitary/ENSG00000204650.14.wgt.RDat	17	45620327	45620328	0.5365	rs17762954	6.16	rs17689471	0.673	12.19	6.118	90	19	enet	0.68	1.6e-56	6.18548	6.19e-10	0.000185248
ENSG00000204650	CRHR1-IT1	GTExv8.EUR.Heart_Left_Ventricle	/mnt/e/Metaxcan_SMR_TWAS/GTExv8/GTExv8//GTExv8.EUR.Heart_Left_Ventricle/ENSG00000204650.14.wgt.RDat	17	45620327	45620328	0.4027	rs17762954	6.16	rs16940665	0.581	13.74	6.121	90	1	top1	0.58	1.6e-63	6.121	9.3e-10	0.000278321
ENSG00000204650	CRHR1-IT1	GTExv8.EUR.Brain_Substantia_nigra	/mnt/e/Metaxcan_SMR_TWAS/GTExv8/GTExv8//GTExv8.EUR.Brain_Substantia_nigra/ENSG00000204650.14.wgt.RDat	17	45620327	45620328	0.5256	rs17762954	6.16	rs17689471	0.498392	7.09	6.118	92	1	top1	0.5	1.4e-16	6.118	9.48e-10	0.000283708
ENSG00000204650	CRHR1-IT1	GTExv8.EUR.Artery_Aorta	/mnt/e/Metaxcan_SMR_TWAS/GTExv8/GTExv8//GTExv8.EUR.Artery_Aorta/ENSG00000204650.14.wgt.RDat	17	45620327	45620328	0.697	rs17762954	6.16	rs17689471	0.7	15.16	6.118	89	13	lasso	0.7	8.2e-88	6.11807	9.47e-10	0.000283409
ENSG00000204650	CRHR1-IT1	GTExv8.EUR.Cells_EBV-transformed_lymphocytes	/mnt/e/Metaxcan_SMR_TWAS/GTExv8/GTExv8//GTExv8.EUR.Cells_EBV-transformed_lymphocytes/ENSG00000204650.14.wgt.RDat	17	45620327	45620328	0.501	rs17762954	6.16	rs17689471	0.354672	6.42	6.118	89	1	top1	0.35	2.1e-12	6.118	9.48e-10	0.000283708
ENSG00000204650	CRHR1-IT1	GTExv8.EUR.Brain_Anterior_cingulate_cortex_BA24	/mnt/e/Metaxcan_SMR_TWAS/GTExv8/GTExv8//GTExv8.EUR.Brain_Anterior_cingulate_cortex_BA24/ENSG00000204650.14.wgt.RDat	17	45620327	45620328	0.438	rs17762954	6.16	rs17689471	0.509729	8.36	6.118	89	89	susie	0.51	1.1e-22	5.83901	5.25e-09	0.00157117
ENSG00000204650	CRHR1-IT1	GTExv8.EUR.Breast_Mammary_Tissue	/mnt/e/Metaxcan_SMR_TWAS/GTExv8/GTExv8//GTExv8.EUR.Breast_Mammary_Tissue/ENSG00000204650.14.wgt.RDat	17	45620327	45620328	0.6175	rs17762954	6.16	rs17689471	0.697604	15.15	6.118	89	5	lasso	0.7	2.9e-87	6.11129	9.88e-10	0.000295679
ENSG00000204650	CRHR1-IT1	GTExv8.EUR.Artery_Coronary	/mnt/e/Metaxcan_SMR_TWAS/GTExv8/GTExv8//GTExv8.EUR.Artery_Coronary/ENSG00000204650.14.wgt.RDat	17	45620327	45620328	0.6617	rs17762954	6.16	rs17689471	0.65522	10.69	6.118	92	16	enet	0.66	1.1e-42	6.0318	1.62e-09	0.000484817
ENSG00000204650	CRHR1-IT1	GTExv8.EUR.Brain_Frontal_Cortex_BA9	/mnt/e/Metaxcan_SMR_TWAS/GTExv8/GTExv8//GTExv8.EUR.Brain_Frontal_Cortex_BA9/ENSG00000204650.14.wgt.RDat	17	45620327	45620328	0.4277	rs17762954	6.16	rs17689471	0.437003	8.51	6.118	90	19	enet	0.45	5.2e-22	5.97264	2.33e-09	0.000697299
ENSG00000204650	CRHR1-IT1	GTExv8.EUR.Vagina	/mnt/e/Metaxcan_SMR_TWAS/GTExv8/GTExv8//GTExv8.EUR.Vagina/ENSG00000204650.14.wgt.RDat	17	45620327	45620328	0.555	rs17762954	6.16	rs17689471	0.595974	8.48	6.118	90	90	susie	0.6	2e-25	6.1176	9.5e-10	0.000284307
ENSG00000204650	CRHR1-IT1	GTExv8.EUR.Pancreas	/mnt/e/Metaxcan_SMR_TWAS/GTExv8/GTExv8//GTExv8.EUR.Pancreas/ENSG00000204650.14.wgt.RDat	17	45620327	45620328	0.5494	rs17762954	6.16	rs17689471	0.675	12.89	6.118	89	13	lasso	0.68	1.5e-62	6.1124	9.81e-10	0.000293584
ENSG00000204650	CRHR1-IT1	GTExv8.EUR.Adipose_Visceral_Omentum	/mnt/e/Metaxcan_SMR_TWAS/GTExv8/GTExv8//GTExv8.EUR.Adipose_Visceral_Omentum/ENSG00000204650.14.wgt.RDat	17	45620327	45620328	0.6569	rs17762954	6.16	rs17689471	0.70684	16.72	6.118	90	90	susie	0.71	2e-107	6.11977	9.37e-10	0.000280416
ENSG00000204650	CRHR1-IT1	GTExv8.EUR.Brain_Hippocampus	/mnt/e/Metaxcan_SMR_TWAS/GTExv8/GTExv8//GTExv8.EUR.Brain_Hippocampus/ENSG00000204650.14.wgt.RDat	17	45620327	45620328	0.5004	rs17762954	6.16	rs17689471	0.565	9.23	6.118	90	90	susie	0.57	4.7e-29	6.0002	1.97e-09	0.000589562
ENSG00000204650	CRHR1-IT1	GTExv8.EUR.Ovary	/mnt/e/Metaxcan_SMR_TWAS/GTExv8/GTExv8//GTExv8.EUR.Ovary/ENSG00000204650.14.wgt.RDat	17	45620327	45620328	0.6181	rs17762954	6.16	rs17689471	0.685421	9.7	6.118	90	13	lasso	0.69	9.2e-37	6.147	7.9e-10	0.000236423
ENSG00000204650	CRHR1-IT1	GTExv8.EUR.Artery_Tibial	/mnt/e/Metaxcan_SMR_TWAS/GTExv8/GTExv8//GTExv8.EUR.Artery_Tibial/ENSG00000204650.14.wgt.RDat	17	45620327	45620328	0.5468	rs17762954	6.16	rs17689471	0.704	18.33	6.118	90	90	susie	0.71	1.4e-128	6.09854	1.07e-09	0.000320219
ENSG00000204650	CRHR1-IT1	GTExv8.EUR.Brain_Putamen_basal_ganglia	/mnt/e/Metaxcan_SMR_TWAS/GTExv8/GTExv8//GTExv8.EUR.Brain_Putamen_basal_ganglia/ENSG00000204650.14.wgt.RDat	17	45620327	45620328	0.4325	rs17762954	6.16	rs17689471	0.419828	8.21	6.118	89	14	lasso	0.45	1.8e-21	6.0524	1.43e-09	0.000427956
ENSG00000204650	CRHR1-IT1	GTExv8.EUR.Small_Intestine_Terminal_Ileum	/mnt/e/Metaxcan_SMR_TWAS/GTExv8/GTExv8//GTExv8.EUR.Small_Intestine_Terminal_Ileum/ENSG00000204650.14.wgt.RDat	17	45620327	45620328	0.5667	rs17762954	6.16	rs17689471	0.687848	9.85	6.118	89	89	susie	0.69	2.1e-37	6.1176	9.5e-10	0.000284307
ENSG00000204650	CRHR1-IT1	GTExv8.EUR.Brain_Nucleus_accumbens_basal_ganglia	/mnt/e/Metaxcan_SMR_TWAS/GTExv8/GTExv8//GTExv8.EUR.Brain_Nucleus_accumbens_basal_ganglia/ENSG00000204650.14.wgt.RDat	17	45620327	45620328	0.4873	rs17762954	6.16	rs17689471	0.484372	9.46	6.118	89	26	enet	0.5	1.2e-28	5.78426	7.28e-09	0.00217869
ENSG00000204650	CRHR1-IT1	GTExv8.EUR.Brain_Cerebellum	/mnt/e/Metaxcan_SMR_TWAS/GTExv8/GTExv8//GTExv8.EUR.Brain_Cerebellum/ENSG00000204650.14.wgt.RDat	17	45620327	45620328	0.1614	rs17762954	6.16	rs17689471	0.0637	4.9	6.118	90	90	susie	0.1	5.4e-06	6.12977	8.8e-10	0.000263358
ENSG00000204650	CRHR1-IT1	GTExv8.EUR.Brain_Amygdala	/mnt/e/Metaxcan_SMR_TWAS/GTExv8/GTExv8//GTExv8.EUR.Brain_Amygdala/ENSG00000204650.14.wgt.RDat	17	45620327	45620328	0.4667	rs17762954	6.16	rs8072451	0.530511	8.01	6.067	89	89	susie	0.54	2e-21	6.1142	9.7e-10	0.000290292
ENSG00000204650	CRHR1-IT1	GTExv8.EUR.Brain_Hypothalamus	/mnt/e/Metaxcan_SMR_TWAS/GTExv8/GTExv8//GTExv8.EUR.Brain_Hypothalamus/ENSG00000204650.14.wgt.RDat	17	45620327	45620328	0.5146	rs17762954	6.16	rs17689471	0.487896	8.82	6.118	90	20	enet	0.51	8.8e-26	5.84725	5e-09	0.00149635
ENSG00000204650	CRHR1-IT1	GTExv8.EUR.Brain_Caudate_basal_ganglia	/mnt/e/Metaxcan_SMR_TWAS/GTExv8/GTExv8//GTExv8.EUR.Brain_Caudate_basal_ganglia/ENSG00000204650.14.wgt.RDat	17	45620327	45620328	0.4841	rs17762954	6.16	rs17689471	0.541	9.76	6.118	89	89	susie	0.55	1.6e-31	6.1216	9.27e-10	0.000277423
ENSG00000204650	CRHR1-IT1	GTExv8.EUR.Brain_Spinal_cord_cervical_c-1	/mnt/e/Metaxcan_SMR_TWAS/GTExv8/GTExv8//GTExv8.EUR.Brain_Spinal_cord_cervical_c-1/ENSG00000204650.14.wgt.RDat	17	45620327	45620328	0.6475	rs17762954	6.16	rs17689471	0.517333	7.75	6.118	89	11	lasso	0.53	3.3e-20	6.10839	1.01e-09	0.000302263
ENSG00000204650	CRHR1-IT1	GTExv8.EUR.Minor_Salivary_Gland	/mnt/e/Metaxcan_SMR_TWAS/GTExv8/GTExv8//GTExv8.EUR.Minor_Salivary_Gland/ENSG00000204650.14.wgt.RDat	17	45620327	45620328	0.639	rs17762954	6.16	rs17689471	0.51105	7.85	6.118	90	90	susie	0.54	1.1e-20	6.1232	9.17e-10	0.000274431
ENSG00000204650	CRHR1-IT1	GTExv8.EUR.Esophagus_Muscularis	/mnt/e/Metaxcan_SMR_TWAS/GTExv8/GTExv8//GTExv8.EUR.Esophagus_Muscularis/ENSG00000204650.14.wgt.RDat	17	45620327	45620328	0.6579	rs17762954	6.16	rs17689471	0.677354	16.18	6.118	92	10	lasso	0.68	1.5e-97	6.089	1.14e-09	0.000341168
ENSG00000204650	CRHR1-IT1	GTExv8.EUR.Brain_Cortex	/mnt/e/Metaxcan_SMR_TWAS/GTExv8/GTExv8//GTExv8.EUR.Brain_Cortex/ENSG00000204650.14.wgt.RDat	17	45620327	45620328	0.3278	rs17762954	6.16	rs17689471	0.422407	8.86	6.118	92	1	top1	0.42	1.5e-23	6.118	9.48e-10	0.000283708
ENSG00000204650	CRHR1-IT1	GTExv8.EUR.Liver	/mnt/e/Metaxcan_SMR_TWAS/GTExv8/GTExv8//GTExv8.EUR.Liver/ENSG00000204650.14.wgt.RDat	17	45620327	45620328	0.105	rs17762954	6.16	rs17689471	-0.000851	-4.07	6.118	89	89	susie	0.018	0.039	-5.8372	5.31e-09	0.00158912
ENSG00000204650	CRHR1-IT1	GTExv8.EUR.Nerve_Tibial	/mnt/e/Metaxcan_SMR_TWAS/GTExv8/GTExv8//GTExv8.EUR.Nerve_Tibial/ENSG00000204650.14.wgt.RDat	17	45620327	45620328	0.6204	rs17762954	6.16	rs17689471	0.716122	17.73	6.118	89	89	susie	0.72	2.8e-122	6.12289	9.19e-10	0.000275029
ENSG00000204650	CRHR1-IT1	GTExv8.EUR.Adrenal_Gland	/mnt/e/Metaxcan_SMR_TWAS/GTExv8/GTExv8//GTExv8.EUR.Adrenal_Gland/ENSG00000204650.14.wgt.RDat	17	45620327	45620328	0.5649	rs17762954	6.16	rs17689471	0.671736	11.42	6.118	92	17	enet	0.68	2e-49	6.14711	7.89e-10	0.000236124
ENSG00000204650	CRHR1-IT1	GTExv8.EUR.Colon_Transverse	/mnt/e/Metaxcan_SMR_TWAS/GTExv8/GTExv8//GTExv8.EUR.Colon_Transverse/ENSG00000204650.14.wgt.RDat	17	45620327	45620328	0.5788	rs17762954	6.16	rs17689882	0.694543	14.28	6.075	91	1	top1	0.69	2.2e-77	6.075	1.24e-09	0.000371095
ENSG00000204650	CRHR1-IT1	GTExv8.EUR.Lung	/mnt/e/Metaxcan_SMR_TWAS/GTExv8/GTExv8//GTExv8.EUR.Lung/ENSG00000204650.14.wgt.RDat	17	45620327	45620328	0.5907	rs17762954	6.16	rs16940665	0.689	17.37	6.121	90	1	top1	0.69	2e-112	6.12	9.3e-10	0.000278321
ENSG00000204650	CRHR1-IT1	GTExv8.EUR.Heart_Atrial_Appendage	/mnt/e/Metaxcan_SMR_TWAS/GTExv8/GTExv8//GTExv8.EUR.Heart_Atrial_Appendage/ENSG00000204650.14.wgt.RDat	17	45620327	45620328	0.6279	rs17762954	6.16	rs17689471	0.68428	14.7	6.118	90	14	lasso	0.68	7.7e-81	6.11235	9.82e-10	0.000293883
ENSG00000204650	CRHR1-IT1	GTExv8.EUR.Thyroid	/mnt/e/Metaxcan_SMR_TWAS/GTExv8/GTExv8//GTExv8.EUR.Thyroid/ENSG00000204650.14.wgt.RDat	17	45620327	45620328	0.5285	rs17762954	6.16	rs17689471	0.664875	18.01	6.118	90	11	lasso	0.67	1.1e-118	6.11915	9.41e-10	0.000281613
ENSG00000204650	CRHR1-IT1	GTExv8.EUR.Whole_Blood	/mnt/e/Metaxcan_SMR_TWAS/GTExv8/GTExv8//GTExv8.EUR.Whole_Blood/ENSG00000204650.14.wgt.RDat	17	45620327	45620328	0.3026	rs17762954	6.16	rs17689471	0.502	16.86	6.118	90	90	susie	0.51	1.6e-87	6.12483	9.08e-10	0.000271737
ENSG00000204652	RPS26P8	GTExv8.EUR.Testis	/mnt/e/Metaxcan_SMR_TWAS/GTExv8/GTExv8//GTExv8.EUR.Testis/ENSG00000204652.6.wgt.RDat	17	45608570	45608571	0.1074	rs17762954	6.16	rs1876829	0.0286	5.01	6.123	103	103	susie	0.057	3.8e-05	6.1322	8.67e-10	0.000259467
ENSG00000204652	RPS26P8	GTExv8.EUR.Nerve_Tibial	/mnt/e/Metaxcan_SMR_TWAS/GTExv8/GTExv8//GTExv8.EUR.Nerve_Tibial/ENSG00000204652.6.wgt.RDat	17	45608570	45608571	0.2073	rs17762954	6.16	rs8072451	0.296118	11.56	6.067	102	102	susie	0.3	1.1e-35	6.10238	1.05e-09	0.000314233
ENSG00000213533	TMEM110	GTExv8.EUR.Artery_Aorta	/mnt/e/Metaxcan_SMR_TWAS/GTExv8/GTExv8//GTExv8.EUR.Artery_Aorta/ENSG00000213533.11.wgt.RDat	3	52897595	52897596	0.2154	rs3774354	6.04	rs4687657	0.162	8.36	4.727	378	18	enet	0.21	7.6e-19	5.28788	1.24e-07	0.0371095
ENSG00000213533	TMEM110	GTExv8.EUR.Lung	/mnt/e/Metaxcan_SMR_TWAS/GTExv8/GTExv8//GTExv8.EUR.Lung/ENSG00000213533.11.wgt.RDat	3	52897595	52897596	0.2523	rs3774354	6.04	rs11915851	0.0922	7.73	5.386	378	34	enet	0.12	6.1e-14	5.6435	1.67e-08	0.00499781
ENSG00000213533	TMEM110	GTExv8.EUR.Whole_Blood	/mnt/e/Metaxcan_SMR_TWAS/GTExv8/GTExv8//GTExv8.EUR.Whole_Blood/ENSG00000213533.11.wgt.RDat	3	52897595	52897596	0.1744	rs3774354	6.04	rs9870898	0.103	8.07	5.874	378	30	enet	0.13	3.8e-19	5.3347	9.57e-08	0.0286401
ENSG00000214401	KANSL1-AS1	GTExv8.EUR.Ovary	/mnt/e/Metaxcan_SMR_TWAS/GTExv8/GTExv8//GTExv8.EUR.Ovary/ENSG00000214401.4.wgt.RDat	17	46193575	46193576	0.3958	rs17762954	6.16	rs17689471	0.523237	8.51	6.118	29	1	top1	0.52	7.6e-24	6.118	9.48e-10	0.000283708
ENSG00000214401	KANSL1-AS1	GTExv8.EUR.Esophagus_Gastroesophageal_Junction	/mnt/e/Metaxcan_SMR_TWAS/GTExv8/GTExv8//GTExv8.EUR.Esophagus_Gastroesophageal_Junction/ENSG00000214401.4.wgt.RDat	17	46193575	46193576	0.5152	rs17762954	6.16	rs17689471	0.602813	12.89	6.118	29	12	lasso	0.61	1.1e-57	6.29968	2.98e-10	8.91825e-05
ENSG00000214401	KANSL1-AS1	GTExv8.EUR.Stomach	/mnt/e/Metaxcan_SMR_TWAS/GTExv8/GTExv8//GTExv8.EUR.Stomach/ENSG00000214401.4.wgt.RDat	17	46193575	46193576	0.4318	rs17762954	6.16	rs17689471	0.592723	12.38	6.118	28	1	top1	0.59	1.8e-52	6.118	9.48e-10	0.000283708
ENSG00000214401	KANSL1-AS1	GTExv8.EUR.Artery_Tibial	/mnt/e/Metaxcan_SMR_TWAS/GTExv8/GTExv8//GTExv8.EUR.Artery_Tibial/ENSG00000214401.4.wgt.RDat	17	46193575	46193576	0.5061	rs17762954	6.16	rs17689882	0.621	17.19	6.075	29	1	top1	0.62	4.8e-102	6.075	1.24e-09	0.000371095
ENSG00000214401	KANSL1-AS1	GTExv8.EUR.Brain_Cerebellum	/mnt/e/Metaxcan_SMR_TWAS/GTExv8/GTExv8//GTExv8.EUR.Brain_Cerebellum/ENSG00000214401.4.wgt.RDat	17	46193575	46193576	0.4842	rs17762954	6.16	rs17689471	0.519	9.87	6.118	29	14	lasso	0.52	4.3e-32	6.42576	1.31e-10	3.92044e-05
ENSG00000214401	KANSL1-AS1	GTExv8.EUR.Small_Intestine_Terminal_Ileum	/mnt/e/Metaxcan_SMR_TWAS/GTExv8/GTExv8//GTExv8.EUR.Small_Intestine_Terminal_Ileum/ENSG00000214401.4.wgt.RDat	17	46193575	46193576	0.4895	rs17762954	6.16	rs17689471	0.660522	9.64	6.118	28	1	top1	0.66	1.2e-34	6.118	9.48e-10	0.000283708
ENSG00000214401	KANSL1-AS1	GTExv8.EUR.Pancreas	/mnt/e/Metaxcan_SMR_TWAS/GTExv8/GTExv8//GTExv8.EUR.Pancreas/ENSG00000214401.4.wgt.RDat	17	46193575	46193576	0.3922	rs17762954	6.16	rs17689882	0.571	11.79	6.075	28	1	top1	0.57	1.9e-46	6.075	1.24e-09	0.000371095
ENSG00000214401	KANSL1-AS1	GTExv8.EUR.Breast_Mammary_Tissue	/mnt/e/Metaxcan_SMR_TWAS/GTExv8/GTExv8//GTExv8.EUR.Breast_Mammary_Tissue/ENSG00000214401.4.wgt.RDat	17	46193575	46193576	0.4666	rs17762954	6.16	rs17689471	0.570843	13.7	6.118	28	4	lasso	0.57	2.8e-62	6.14726	7.88e-10	0.000235825
ENSG00000214401	KANSL1-AS1	GTExv8.EUR.Skin_Sun_Exposed_Lower_leg	/mnt/e/Metaxcan_SMR_TWAS/GTExv8/GTExv8//GTExv8.EUR.Skin_Sun_Exposed_Lower_leg/ENSG00000214401.4.wgt.RDat	17	46193575	46193576	0.4143	rs17762954	6.16	rs17689471	0.646296	18.11	6.118	29	20	enet	0.65	8.1e-118	6.19544	5.81e-10	0.000173876
ENSG00000214401	KANSL1-AS1	GTExv8.EUR.Adipose_Subcutaneous	/mnt/e/Metaxcan_SMR_TWAS/GTExv8/GTExv8//GTExv8.EUR.Adipose_Subcutaneous/ENSG00000214401.4.wgt.RDat	17	46193575	46193576	0.3893	rs17762954	6.16	rs17689471	0.60094	16.96	6.118	29	4	lasso	0.6	7.4e-98	6.17854	6.47e-10	0.000193628
ENSG00000214401	KANSL1-AS1	GTExv8.EUR.Spleen	/mnt/e/Metaxcan_SMR_TWAS/GTExv8/GTExv8//GTExv8.EUR.Spleen/ENSG00000214401.4.wgt.RDat	17	46193575	46193576	0.4285	rs17762954	6.16	rs17689471	0.489	9.41	6.118	29	29	susie	0.49	4.5e-28	6.1176	9.5e-10	0.000284307
ENSG00000214401	KANSL1-AS1	GTExv8.EUR.Pituitary	/mnt/e/Metaxcan_SMR_TWAS/GTExv8/GTExv8//GTExv8.EUR.Pituitary/ENSG00000214401.4.wgt.RDat	17	46193575	46193576	0.4169	rs17762954	6.16	rs17689471	0.586	11.32	6.118	29	12	lasso	0.59	4.9e-44	6.24684	4.19e-10	0.000125394
ENSG00000214401	KANSL1-AS1	GTExv8.EUR.Testis	/mnt/e/Metaxcan_SMR_TWAS/GTExv8/GTExv8//GTExv8.EUR.Testis/ENSG00000214401.4.wgt.RDat	17	46193575	46193576	0.3968	rs17762954	6.16	rs17689471	0.517	11.89	6.118	29	1	top1	0.52	9.6e-45	6.118	9.48e-10	0.000283708
ENSG00000214401	KANSL1-AS1	GTExv8.EUR.Brain_Nucleus_accumbens_basal_ganglia	/mnt/e/Metaxcan_SMR_TWAS/GTExv8/GTExv8//GTExv8.EUR.Brain_Nucleus_accumbens_basal_ganglia/ENSG00000214401.4.wgt.RDat	17	46193575	46193576	0.4721	rs17762954	6.16	rs17689471	0.523905	10	6.118	28	16	enet	0.55	5e-33	6.25028	4.1e-10	0.000122701
ENSG00000214401	KANSL1-AS1	GTExv8.EUR.Brain_Cortex	/mnt/e/Metaxcan_SMR_TWAS/GTExv8/GTExv8//GTExv8.EUR.Brain_Cortex/ENSG00000214401.4.wgt.RDat	17	46193575	46193576	0.4531	rs17762954	6.16	rs17689471	0.575313	10.28	6.118	29	1	top1	0.58	1e-35	6.118	9.48e-10	0.000283708
ENSG00000214401	KANSL1-AS1	GTExv8.EUR.Liver	/mnt/e/Metaxcan_SMR_TWAS/GTExv8/GTExv8//GTExv8.EUR.Liver/ENSG00000214401.4.wgt.RDat	17	46193575	46193576	0.5061	rs17762954	6.16	rs17689471	0.639767	10.66	6.118	28	1	top1	0.64	4.3e-41	6.118	9.48e-10	0.000283708
ENSG00000214401	KANSL1-AS1	GTExv8.EUR.Brain_Hypothalamus	/mnt/e/Metaxcan_SMR_TWAS/GTExv8/GTExv8//GTExv8.EUR.Brain_Hypothalamus/ENSG00000214401.4.wgt.RDat	17	46193575	46193576	0.364	rs17762954	6.16	rs17689471	0.433514	8.39	6.118	29	29	susie	0.44	1.5e-21	6.12143	9.27e-10	0.000277423
ENSG00000214401	KANSL1-AS1	GTExv8.EUR.Adipose_Visceral_Omentum	/mnt/e/Metaxcan_SMR_TWAS/GTExv8/GTExv8//GTExv8.EUR.Adipose_Visceral_Omentum/ENSG00000214401.4.wgt.RDat	17	46193575	46193576	0.5125	rs17762954	6.16	rs17689471	0.59886	15.36	6.118	29	29	susie	0.6	4.2e-80	6.11843	9.45e-10	0.00028281
ENSG00000214401	KANSL1-AS1	GTExv8.EUR.Esophagus_Muscularis	/mnt/e/Metaxcan_SMR_TWAS/GTExv8/GTExv8//GTExv8.EUR.Esophagus_Muscularis/ENSG00000214401.4.wgt.RDat	17	46193575	46193576	0.451	rs17762954	6.16	rs17689882	0.589411	15.06	6.075	29	1	top1	0.59	3e-76	6.075	1.24e-09	0.000371095
ENSG00000214401	KANSL1-AS1	GTExv8.EUR.Brain_Putamen_basal_ganglia	/mnt/e/Metaxcan_SMR_TWAS/GTExv8/GTExv8//GTExv8.EUR.Brain_Putamen_basal_ganglia/ENSG00000214401.4.wgt.RDat	17	46193575	46193576	0.5625	rs17762954	6.16	rs17689471	0.529694	9.14	6.118	28	28	susie	0.55	6.6e-28	6.1215	9.27e-10	0.000277423
ENSG00000214401	KANSL1-AS1	GTExv8.EUR.Brain_Spinal_cord_cervical_c-1	/mnt/e/Metaxcan_SMR_TWAS/GTExv8/GTExv8//GTExv8.EUR.Brain_Spinal_cord_cervical_c-1/ENSG00000214401.4.wgt.RDat	17	46193575	46193576	0.4172	rs17762954	6.16	rs16940665	0.384854	6.8	6.121	28	28	susie	0.39	4.9e-14	6.11803	9.47e-10	0.000283409
ENSG00000214401	KANSL1-AS1	GTExv8.EUR.Esophagus_Mucosa	/mnt/e/Metaxcan_SMR_TWAS/GTExv8/GTExv8//GTExv8.EUR.Esophagus_Mucosa/ENSG00000214401.4.wgt.RDat	17	46193575	46193576	0.4049	rs17762954	6.16	rs17689471	0.528	14.76	6.118	29	29	susie	0.53	2.3e-69	6.11902	9.42e-10	0.000281912
ENSG00000214401	KANSL1-AS1	GTExv8.EUR.Brain_Anterior_cingulate_cortex_BA24	/mnt/e/Metaxcan_SMR_TWAS/GTExv8/GTExv8//GTExv8.EUR.Brain_Anterior_cingulate_cortex_BA24/ENSG00000214401.4.wgt.RDat	17	46193575	46193576	0.4172	rs17762954	6.16	rs17689471	0.505091	8.3	6.118	28	28	susie	0.51	2.4e-22	6.1176	9.5e-10	0.000284307
ENSG00000214401	KANSL1-AS1	GTExv8.EUR.Colon_Transverse	/mnt/e/Metaxcan_SMR_TWAS/GTExv8/GTExv8//GTExv8.EUR.Colon_Transverse/ENSG00000214401.4.wgt.RDat	17	46193575	46193576	0.4524	rs17762954	6.16	rs17689882	0.619957	13.52	6.075	28	1	top1	0.62	1.6e-63	6.075	1.24e-09	0.000371095
ENSG00000214401	KANSL1-AS1	GTExv8.EUR.Artery_Aorta	/mnt/e/Metaxcan_SMR_TWAS/GTExv8/GTExv8//GTExv8.EUR.Artery_Aorta/ENSG00000214401.4.wgt.RDat	17	46193575	46193576	0.4653	rs17762954	6.16	rs17689471	0.58	13.81	6.118	28	13	lasso	0.58	7.2e-64	6.17493	6.62e-10	0.000198117
ENSG00000214401	KANSL1-AS1	GTExv8.EUR.Brain_Amygdala	/mnt/e/Metaxcan_SMR_TWAS/GTExv8/GTExv8//GTExv8.EUR.Brain_Amygdala/ENSG00000214401.4.wgt.RDat	17	46193575	46193576	0.4287	rs17762954	6.16	rs17689471	0.452846	7.5	6.118	28	13	lasso	0.48	1e-18	6.3899	1.66e-10	4.96788e-05
ENSG00000214401	KANSL1-AS1	GTExv8.EUR.Nerve_Tibial	/mnt/e/Metaxcan_SMR_TWAS/GTExv8/GTExv8//GTExv8.EUR.Nerve_Tibial/ENSG00000214401.4.wgt.RDat	17	46193575	46193576	0.4008	rs17762954	6.16	rs17689882	0.580074	15.95	6.075	28	16	enet	0.59	7.5e-87	6.307	2.84e-10	8.49927e-05
ENSG00000214401	KANSL1-AS1	GTExv8.EUR.Kidney_Cortex	/mnt/e/Metaxcan_SMR_TWAS/GTExv8/GTExv8//GTExv8.EUR.Kidney_Cortex/ENSG00000214401.4.wgt.RDat	17	46193575	46193576	0.481	rs17762954	6.16	rs17689471	0.59807	6.27	6.118	28	28	susie	0.61	1.3e-14	6.1176	9.5e-10	0.000284307
ENSG00000214401	KANSL1-AS1	GTExv8.EUR.Skin_Not_Sun_Exposed_Suprapubic	/mnt/e/Metaxcan_SMR_TWAS/GTExv8/GTExv8//GTExv8.EUR.Skin_Not_Sun_Exposed_Suprapubic/ENSG00000214401.4.wgt.RDat	17	46193575	46193576	0.4446	rs17762954	6.16	rs17689471	0.632	16.5	6.118	28	13	enet	0.63	1.2e-95	6.11834	9.46e-10	0.000283109
ENSG00000214401	KANSL1-AS1	GTExv8.EUR.Brain_Caudate_basal_ganglia	/mnt/e/Metaxcan_SMR_TWAS/GTExv8/GTExv8//GTExv8.EUR.Brain_Caudate_basal_ganglia/ENSG00000214401.4.wgt.RDat	17	46193575	46193576	0.4305	rs17762954	6.16	rs17689471	0.506	9.44	6.118	28	28	susie	0.51	2.3e-28	6.1215	9.27e-10	0.000277423
ENSG00000214401	KANSL1-AS1	GTExv8.EUR.Uterus	/mnt/e/Metaxcan_SMR_TWAS/GTExv8/GTExv8//GTExv8.EUR.Uterus/ENSG00000214401.4.wgt.RDat	17	46193575	46193576	0.548	rs17762954	6.16	rs17689471	0.58632	7.92	6.118	28	28	susie	0.59	3.6e-22	6.1176	9.5e-10	0.000284307
ENSG00000214401	KANSL1-AS1	GTExv8.EUR.Colon_Sigmoid	/mnt/e/Metaxcan_SMR_TWAS/GTExv8/GTExv8//GTExv8.EUR.Colon_Sigmoid/ENSG00000214401.4.wgt.RDat	17	46193575	46193576	0.4445	rs17762954	6.16	rs17689471	0.627	12.89	6.118	28	1	top1	0.63	1.2e-58	6.118	9.48e-10	0.000283708
ENSG00000214401	KANSL1-AS1	GTExv8.EUR.Artery_Coronary	/mnt/e/Metaxcan_SMR_TWAS/GTExv8/GTExv8//GTExv8.EUR.Artery_Coronary/ENSG00000214401.4.wgt.RDat	17	46193575	46193576	0.4184	rs17762954	6.16	rs17689471	0.56268	9.91	6.118	29	1	top1	0.56	4.1e-33	6.118	9.48e-10	0.000283708
ENSG00000214401	KANSL1-AS1	GTExv8.EUR.Brain_Hippocampus	/mnt/e/Metaxcan_SMR_TWAS/GTExv8/GTExv8//GTExv8.EUR.Brain_Hippocampus/ENSG00000214401.4.wgt.RDat	17	46193575	46193576	0.3923	rs17762954	6.16	rs17689471	0.535	8.99	6.118	29	1	top1	0.54	1.2e-26	6.118	9.48e-10	0.000283708
ENSG00000214401	KANSL1-AS1	GTExv8.EUR.Whole_Blood	/mnt/e/Metaxcan_SMR_TWAS/GTExv8/GTExv8//GTExv8.EUR.Whole_Blood/ENSG00000214401.4.wgt.RDat	17	46193575	46193576	0.4591	rs17762954	6.16	rs17689471	0.619	18.58	6.118	29	1	top1	0.62	9.2e-119	6.118	9.48e-10	0.000283708
ENSG00000214401	KANSL1-AS1	GTExv8.EUR.Heart_Atrial_Appendage	/mnt/e/Metaxcan_SMR_TWAS/GTExv8/GTExv8//GTExv8.EUR.Heart_Atrial_Appendage/ENSG00000214401.4.wgt.RDat	17	46193575	46193576	0.4179	rs17762954	6.16	rs17689471	0.588822	13.63	6.118	29	1	top1	0.59	9e-63	6.118	9.48e-10	0.000283708
ENSG00000214401	KANSL1-AS1	GTExv8.EUR.Prostate	/mnt/e/Metaxcan_SMR_TWAS/GTExv8/GTExv8//GTExv8.EUR.Prostate/ENSG00000214401.4.wgt.RDat	17	46193575	46193576	0.4266	rs17762954	6.16	rs17689471	0.55427	10.11	6.118	29	29	susie	0.56	4.2e-34	6.1193	9.4e-10	0.000281314
ENSG00000214401	KANSL1-AS1	GTExv8.EUR.Brain_Substantia_nigra	/mnt/e/Metaxcan_SMR_TWAS/GTExv8/GTExv8//GTExv8.EUR.Brain_Substantia_nigra/ENSG00000214401.4.wgt.RDat	17	46193575	46193576	0.5104	rs17762954	6.16	rs17689471	0.445649	6.69	6.118	29	12	lasso	0.47	2e-15	6.386	1.7e-10	5.08759e-05
ENSG00000214401	KANSL1-AS1	GTExv8.EUR.Minor_Salivary_Gland	/mnt/e/Metaxcan_SMR_TWAS/GTExv8/GTExv8//GTExv8.EUR.Minor_Salivary_Gland/ENSG00000214401.4.wgt.RDat	17	46193575	46193576	0.603	rs17762954	6.16	rs17689471	0.60542	8.42	6.118	29	29	susie	0.62	1.4e-25	6.1243	9.11e-10	0.000272635
ENSG00000214401	KANSL1-AS1	GTExv8.EUR.Muscle_Skeletal	/mnt/e/Metaxcan_SMR_TWAS/GTExv8/GTExv8//GTExv8.EUR.Muscle_Skeletal/ENSG00000214401.4.wgt.RDat	17	46193575	46193576	0.4179	rs17762954	6.16	rs17689471	0.62254	19.13	6.118	29	13	lasso	0.63	1.2e-127	6.21242	5.22e-10	0.000156219
ENSG00000214401	KANSL1-AS1	GTExv8.EUR.Adrenal_Gland	/mnt/e/Metaxcan_SMR_TWAS/GTExv8/GTExv8//GTExv8.EUR.Adrenal_Gland/ENSG00000214401.4.wgt.RDat	17	46193575	46193576	0.4202	rs17762954	6.16	rs17689471	0.575952	10.56	6.118	29	1	top1	0.58	7.8e-38	6.118	9.48e-10	0.000283708
ENSG00000214401	KANSL1-AS1	GTExv8.EUR.Thyroid	/mnt/e/Metaxcan_SMR_TWAS/GTExv8/GTExv8//GTExv8.EUR.Thyroid/ENSG00000214401.4.wgt.RDat	17	46193575	46193576	0.4526	rs17762954	6.16	rs17689882	0.600358	17.04	6.075	29	14	enet	0.61	7.7e-100	6.34692	2.2e-10	6.58394e-05
ENSG00000214401	KANSL1-AS1	GTExv8.EUR.Heart_Left_Ventricle	/mnt/e/Metaxcan_SMR_TWAS/GTExv8/GTExv8//GTExv8.EUR.Heart_Left_Ventricle/ENSG00000214401.4.wgt.RDat	17	46193575	46193576	0.4275	rs17762954	6.16	rs17689471	0.583	13.81	6.118	29	17	enet	0.59	1.6e-64	6.12478	9.08e-10	0.000271737
ENSG00000214401	KANSL1-AS1	GTExv8.EUR.Cells_EBV-transformed_lymphocytes	/mnt/e/Metaxcan_SMR_TWAS/GTExv8/GTExv8//GTExv8.EUR.Cells_EBV-transformed_lymphocytes/ENSG00000214401.4.wgt.RDat	17	46193575	46193576	0.442	rs17762954	6.16	rs17689471	0.427977	6.99	6.118	28	13	lasso	0.43	2.3e-15	6.118	9.47e-10	0.000283409
ENSG00000214401	KANSL1-AS1	GTExv8.EUR.Brain_Frontal_Cortex_BA9	/mnt/e/Metaxcan_SMR_TWAS/GTExv8/GTExv8//GTExv8.EUR.Brain_Frontal_Cortex_BA9/ENSG00000214401.4.wgt.RDat	17	46193575	46193576	0.4116	rs17762954	6.16	rs17689471	0.512519	9	6.118	29	1	top1	0.51	3.5e-26	6.118	9.48e-10	0.000283708
ENSG00000214401	KANSL1-AS1	GTExv8.EUR.Brain_Cerebellar_Hemisphere	/mnt/e/Metaxcan_SMR_TWAS/GTExv8/GTExv8//GTExv8.EUR.Brain_Cerebellar_Hemisphere/ENSG00000214401.4.wgt.RDat	17	46193575	46193576	0.3638	rs17762954	6.16	rs17689471	0.549825	9.32	6.118	29	29	susie	0.55	6.2e-29	6.11982	9.37e-10	0.000280416
ENSG00000214401	KANSL1-AS1	GTExv8.EUR.Cells_Cultured_fibroblasts	/mnt/e/Metaxcan_SMR_TWAS/GTExv8/GTExv8//GTExv8.EUR.Cells_Cultured_fibroblasts/ENSG00000214401.4.wgt.RDat	17	46193575	46193576	0.467	rs17762954	6.16	rs17689882	0.607	15.66	6.075	29	17	enet	0.61	1.3e-83	6.19113	5.97e-10	0.000178664
ENSG00000214401	KANSL1-AS1	GTExv8.EUR.Vagina	/mnt/e/Metaxcan_SMR_TWAS/GTExv8/GTExv8//GTExv8.EUR.Vagina/ENSG00000214401.4.wgt.RDat	17	46193575	46193576	0.4575	rs17762954	6.16	rs17689471	0.644692	8.76	6.118	29	1	top1	0.64	1.7e-28	6.118	9.48e-10	0.000283708
ENSG00000214401	KANSL1-AS1	GTExv8.EUR.Lung	/mnt/e/Metaxcan_SMR_TWAS/GTExv8/GTExv8//GTExv8.EUR.Lung/ENSG00000214401.4.wgt.RDat	17	46193575	46193576	0.4854	rs17762954	6.16	rs17689882	0.578	15.85	6.075	29	10	lasso	0.58	4.4e-84	6.24	4.33e-10	0.000129584
ENSG00000214425	LRRC37A4P	GTExv8.EUR.Pituitary	/mnt/e/Metaxcan_SMR_TWAS/GTExv8/GTExv8//GTExv8.EUR.Pituitary/ENSG00000214425.7.wgt.RDat	17	45550334	45550335	0.7205	rs17762954	6.16	rs1876829	0.716	-12.55	6.123	134	19	enet	0.73	2.4e-63	-5.97376	2.32e-09	0.000694306
ENSG00000214425	LRRC37A4P	GTExv8.EUR.Small_Intestine_Terminal_Ileum	/mnt/e/Metaxcan_SMR_TWAS/GTExv8/GTExv8//GTExv8.EUR.Small_Intestine_Terminal_Ileum/ENSG00000214425.7.wgt.RDat	17	45550334	45550335	0.6995	rs17762954	6.16	rs17689471	0.670259	-9.72	6.118	132	1	top1	0.67	1.6e-35	-6.118	9.48e-10	0.000283708
ENSG00000214425	LRRC37A4P	GTExv8.EUR.Colon_Transverse	/mnt/e/Metaxcan_SMR_TWAS/GTExv8/GTExv8//GTExv8.EUR.Colon_Transverse/ENSG00000214425.7.wgt.RDat	17	45550334	45550335	0.6252	rs17762954	6.16	rs17689882	0.706759	-14.44	6.075	136	136	susie	0.71	3.2e-80	-6.08165	1.19e-09	0.000356131
ENSG00000214425	LRRC37A4P	GTExv8.EUR.Brain_Amygdala	/mnt/e/Metaxcan_SMR_TWAS/GTExv8/GTExv8//GTExv8.EUR.Brain_Amygdala/ENSG00000214425.7.wgt.RDat	17	45550334	45550335	0.6398	rs17762954	6.16	rs17689471	0.556943	-8.21	6.118	135	5	lasso	0.57	3.7e-23	-6.1702	6.82e-10	0.000204102
ENSG00000214425	LRRC37A4P	GTExv8.EUR.Spleen	/mnt/e/Metaxcan_SMR_TWAS/GTExv8/GTExv8//GTExv8.EUR.Spleen/ENSG00000214425.7.wgt.RDat	17	45550334	45550335	0.6829	rs17762954	6.16	rs17689471	0.608	-10.42	6.118	136	1	top1	0.61	5.1e-38	-6.118	9.48e-10	0.000283708
ENSG00000214425	LRRC37A4P	GTExv8.EUR.Esophagus_Muscularis	/mnt/e/Metaxcan_SMR_TWAS/GTExv8/GTExv8//GTExv8.EUR.Esophagus_Muscularis/ENSG00000214425.7.wgt.RDat	17	45550334	45550335	0.6537	rs17762954	6.16	rs17689471	0.621508	-15.51	6.118	136	19	enet	0.63	1.8e-84	-5.99093	2.09e-09	0.000625474
ENSG00000214425	LRRC37A4P	GTExv8.EUR.Lung	/mnt/e/Metaxcan_SMR_TWAS/GTExv8/GTExv8//GTExv8.EUR.Lung/ENSG00000214425.7.wgt.RDat	17	45550334	45550335	0.6136	rs17762954	6.16	rs16940665	0.661	-16.99	6.121	134	1	top1	0.66	2.4e-104	-6.12	9.3e-10	0.000278321
ENSG00000214425	LRRC37A4P	GTExv8.EUR.Heart_Atrial_Appendage	/mnt/e/Metaxcan_SMR_TWAS/GTExv8/GTExv8//GTExv8.EUR.Heart_Atrial_Appendage/ENSG00000214425.7.wgt.RDat	17	45550334	45550335	0.5017	rs17762954	6.16	rs17689471	0.58569	-13.63	6.118	134	1	top1	0.59	3e-62	-6.118	9.48e-10	0.000283708
ENSG00000214425	LRRC37A4P	GTExv8.EUR.Brain_Cerebellum	/mnt/e/Metaxcan_SMR_TWAS/GTExv8/GTExv8//GTExv8.EUR.Brain_Cerebellum/ENSG00000214425.7.wgt.RDat	17	45550334	45550335	0.6412	rs17762954	6.16	rs1876829	0.54	-10.06	6.123	135	26	enet	0.55	1.2e-34	-5.78193	7.39e-09	0.00221161
ENSG00000214425	LRRC37A4P	GTExv8.EUR.Adipose_Visceral_Omentum	/mnt/e/Metaxcan_SMR_TWAS/GTExv8/GTExv8//GTExv8.EUR.Adipose_Visceral_Omentum/ENSG00000214425.7.wgt.RDat	17	45550334	45550335	0.5677	rs17762954	6.16	rs17689471	0.603435	-15.45	6.118	134	21	enet	0.61	1.7e-82	-5.97315	2.33e-09	0.000697299
ENSG00000214425	LRRC37A4P	GTExv8.EUR.Brain_Anterior_cingulate_cortex_BA24	/mnt/e/Metaxcan_SMR_TWAS/GTExv8/GTExv8//GTExv8.EUR.Brain_Anterior_cingulate_cortex_BA24/ENSG00000214425.7.wgt.RDat	17	45550334	45550335	0.6275	rs17762954	6.16	rs1876829	0.644332	-9.35	6.123	135	135	susie	0.65	3.7e-32	-6.1176	9.5e-10	0.000284307
ENSG00000214425	LRRC37A4P	GTExv8.EUR.Brain_Nucleus_accumbens_basal_ganglia	/mnt/e/Metaxcan_SMR_TWAS/GTExv8/GTExv8//GTExv8.EUR.Brain_Nucleus_accumbens_basal_ganglia/ENSG00000214425.7.wgt.RDat	17	45550334	45550335	0.6801	rs17762954	6.16	rs17689471	0.602107	-10.52	6.118	135	135	susie	0.61	8.2e-39	-6.11815	9.47e-10	0.000283409
ENSG00000214425	LRRC37A4P	GTExv8.EUR.Kidney_Cortex	/mnt/e/Metaxcan_SMR_TWAS/GTExv8/GTExv8//GTExv8.EUR.Kidney_Cortex/ENSG00000214425.7.wgt.RDat	17	45550334	45550335	0.587	rs17762954	6.16	rs17689471	0.58659	-6.17	6.118	133	1	top1	0.59	6.5e-14	-6.118	9.48e-10	0.000283708
ENSG00000214425	LRRC37A4P	GTExv8.EUR.Nerve_Tibial	/mnt/e/Metaxcan_SMR_TWAS/GTExv8/GTExv8//GTExv8.EUR.Nerve_Tibial/ENSG00000214425.7.wgt.RDat	17	45550334	45550335	0.6085	rs17762954	6.16	rs1876829	0.640553	-16.78	6.123	134	14	lasso	0.64	1.2e-99	-6.11456	9.68e-10	0.000289693
ENSG00000214425	LRRC37A4P	GTExv8.EUR.Brain_Frontal_Cortex_BA9	/mnt/e/Metaxcan_SMR_TWAS/GTExv8/GTExv8//GTExv8.EUR.Brain_Frontal_Cortex_BA9/ENSG00000214425.7.wgt.RDat	17	45550334	45550335	0.6769	rs17762954	6.16	rs8072451	0.636366	-9.98	6.067	135	1	top1	0.64	4.3e-36	-6.067	1.3e-09	0.000389051
ENSG00000214425	LRRC37A4P	GTExv8.EUR.Skin_Not_Sun_Exposed_Suprapubic	/mnt/e/Metaxcan_SMR_TWAS/GTExv8/GTExv8//GTExv8.EUR.Skin_Not_Sun_Exposed_Suprapubic/ENSG00000214425.7.wgt.RDat	17	45550334	45550335	0.5965	rs17762954	6.16	rs1876829	0.668	-17	6.123	134	134	susie	0.67	2.9e-106	-6.10308	1.04e-09	0.000311241
ENSG00000214425	LRRC37A4P	GTExv8.EUR.Esophagus_Gastroesophageal_Junction	/mnt/e/Metaxcan_SMR_TWAS/GTExv8/GTExv8//GTExv8.EUR.Esophagus_Gastroesophageal_Junction/ENSG00000214425.7.wgt.RDat	17	45550334	45550335	0.6133	rs17762954	6.16	rs17689471	0.60777	-12.98	6.118	134	16	lasso	0.61	2.3e-58	-6.08746	1.15e-09	0.00034416
ENSG00000214425	LRRC37A4P	GTExv8.EUR.Stomach	/mnt/e/Metaxcan_SMR_TWAS/GTExv8/GTExv8//GTExv8.EUR.Stomach/ENSG00000214425.7.wgt.RDat	17	45550334	45550335	0.6121	rs17762954	6.16	rs17689471	0.584761	-12.39	6.118	136	136	susie	0.59	7.4e-52	-6.1176	9.5e-10	0.000284307
ENSG00000214425	LRRC37A4P	GTExv8.EUR.Brain_Hippocampus	/mnt/e/Metaxcan_SMR_TWAS/GTExv8/GTExv8//GTExv8.EUR.Brain_Hippocampus/ENSG00000214425.7.wgt.RDat	17	45550334	45550335	0.7049	rs17762954	6.16	rs1876829	0.65	-9.87	6.123	135	135	susie	0.65	5.5e-36	-6.0375	1.57e-09	0.000469854
ENSG00000214425	LRRC37A4P	GTExv8.EUR.Testis	/mnt/e/Metaxcan_SMR_TWAS/GTExv8/GTExv8//GTExv8.EUR.Testis/ENSG00000214425.7.wgt.RDat	17	45550334	45550335	0.5966	rs17762954	6.16	rs8072451	0.521	-11.96	6.067	135	25	enet	0.54	3.9e-47	-5.6404	1.7e-08	0.00508759
ENSG00000214425	LRRC37A4P	GTExv8.EUR.Skin_Sun_Exposed_Lower_leg	/mnt/e/Metaxcan_SMR_TWAS/GTExv8/GTExv8//GTExv8.EUR.Skin_Sun_Exposed_Lower_leg/ENSG00000214425.7.wgt.RDat	17	45550334	45550335	0.5609	rs17762954	6.16	rs1876829	0.69245	-18.76	6.123	134	22	enet	0.7	6.7e-134	-6.09209	1.11e-09	0.00033219
ENSG00000214425	LRRC37A4P	GTExv8.EUR.Colon_Sigmoid	/mnt/e/Metaxcan_SMR_TWAS/GTExv8/GTExv8//GTExv8.EUR.Colon_Sigmoid/ENSG00000214425.7.wgt.RDat	17	45550334	45550335	0.5765	rs17762954	6.16	rs17689471	0.659	-13.24	6.118	135	1	top1	0.66	6.7e-64	-6.118	9.48e-10	0.000283708
ENSG00000214425	LRRC37A4P	GTExv8.EUR.Thyroid	/mnt/e/Metaxcan_SMR_TWAS/GTExv8/GTExv8//GTExv8.EUR.Thyroid/ENSG00000214425.7.wgt.RDat	17	45550334	45550335	0.5754	rs17762954	6.16	rs1876829	0.688062	-18.31	6.123	134	134	susie	0.7	3.4e-126	-6.12477	9.08e-10	0.000271737
ENSG00000214425	LRRC37A4P	GTExv8.EUR.Brain_Putamen_basal_ganglia	/mnt/e/Metaxcan_SMR_TWAS/GTExv8/GTExv8//GTExv8.EUR.Brain_Putamen_basal_ganglia/ENSG00000214425.7.wgt.RDat	17	45550334	45550335	0.5304	rs17762954	6.16	rs17689471	0.457737	-8.41	6.118	133	133	susie	0.46	2.7e-22	-6.1191	9.41e-10	0.000281613
ENSG00000214425	LRRC37A4P	GTExv8.EUR.Cells_Cultured_fibroblasts	/mnt/e/Metaxcan_SMR_TWAS/GTExv8/GTExv8//GTExv8.EUR.Cells_Cultured_fibroblasts/ENSG00000214425.7.wgt.RDat	17	45550334	45550335	0.5828	rs17762954	6.16	rs1876829	0.623	-15.85	6.123	134	134	susie	0.62	2.9e-87	-6.12297	9.18e-10	0.00027473
ENSG00000214425	LRRC37A4P	GTExv8.EUR.Adipose_Subcutaneous	/mnt/e/Metaxcan_SMR_TWAS/GTExv8/GTExv8//GTExv8.EUR.Adipose_Subcutaneous/ENSG00000214425.7.wgt.RDat	17	45550334	45550335	0.5445	rs17762954	6.16	rs17689471	0.669377	-17.94	6.118	136	136	susie	0.67	9e-118	-6.12177	9.25e-10	0.000276825
ENSG00000214425	LRRC37A4P	GTExv8.EUR.Prostate	/mnt/e/Metaxcan_SMR_TWAS/GTExv8/GTExv8//GTExv8.EUR.Prostate/ENSG00000214425.7.wgt.RDat	17	45550334	45550335	0.6242	rs17762954	6.16	rs17689882	0.597737	-10.47	6.075	136	136	susie	0.6	1.2e-37	-6.1127	9.8e-10	0.000293285
ENSG00000214425	LRRC37A4P	GTExv8.EUR.Esophagus_Mucosa	/mnt/e/Metaxcan_SMR_TWAS/GTExv8/GTExv8//GTExv8.EUR.Esophagus_Mucosa/ENSG00000214425.7.wgt.RDat	17	45550334	45550335	0.4963	rs17762954	6.16	rs17689471	0.468	-13.97	6.118	136	136	susie	0.5	2.4e-63	-5.55143	2.83e-08	0.00846934
ENSG00000214425	LRRC37A4P	GTExv8.EUR.Brain_Substantia_nigra	/mnt/e/Metaxcan_SMR_TWAS/GTExv8/GTExv8//GTExv8.EUR.Brain_Substantia_nigra/ENSG00000214425.7.wgt.RDat	17	45550334	45550335	0.6643	rs17762954	6.16	rs17689471	0.554243	-7.49	6.118	137	1	top1	0.55	4.1e-19	-6.118	9.48e-10	0.000283708
ENSG00000214425	LRRC37A4P	GTExv8.EUR.Adrenal_Gland	/mnt/e/Metaxcan_SMR_TWAS/GTExv8/GTExv8//GTExv8.EUR.Adrenal_Gland/ENSG00000214425.7.wgt.RDat	17	45550334	45550335	0.5336	rs17762954	6.16	rs17689471	0.559992	-10.45	6.118	136	15	lasso	0.56	9.4e-37	-6.13564	8.48e-10	0.000253781
ENSG00000214425	LRRC37A4P	GTExv8.EUR.Artery_Tibial	/mnt/e/Metaxcan_SMR_TWAS/GTExv8/GTExv8//GTExv8.EUR.Artery_Tibial/ENSG00000214425.7.wgt.RDat	17	45550334	45550335	0.4929	rs17762954	6.16	rs17689882	0.575	-16.57	6.075	134	1	top1	0.57	2.6e-90	-6.075	1.24e-09	0.000371095
ENSG00000214425	LRRC37A4P	GTExv8.EUR.Uterus	/mnt/e/Metaxcan_SMR_TWAS/GTExv8/GTExv8//GTExv8.EUR.Uterus/ENSG00000214425.7.wgt.RDat	17	45550334	45550335	0.572	rs17762954	6.16	rs17689471	0.55175	-7.72	6.118	134	134	susie	0.56	2e-20	-6.1176	9.5e-10	0.000284307
ENSG00000214425	LRRC37A4P	GTExv8.EUR.Brain_Spinal_cord_cervical_c-1	/mnt/e/Metaxcan_SMR_TWAS/GTExv8/GTExv8//GTExv8.EUR.Brain_Spinal_cord_cervical_c-1/ENSG00000214425.7.wgt.RDat	17	45550334	45550335	0.6447	rs17762954	6.16	rs17689471	0.480454	-7.53	6.118	134	19	lasso	0.49	1.2e-18	-6.09849	1.07e-09	0.000320219
ENSG00000214425	LRRC37A4P	GTExv8.EUR.Heart_Left_Ventricle	/mnt/e/Metaxcan_SMR_TWAS/GTExv8/GTExv8//GTExv8.EUR.Heart_Left_Ventricle/ENSG00000214425.7.wgt.RDat	17	45550334	45550335	0.4603	rs17762954	6.16	rs17689471	0.553	-13.51	6.118	135	135	susie	0.55	3.4e-59	-6.11022	9.95e-10	0.000297774
ENSG00000214425	LRRC37A4P	GTExv8.EUR.Breast_Mammary_Tissue	/mnt/e/Metaxcan_SMR_TWAS/GTExv8/GTExv8//GTExv8.EUR.Breast_Mammary_Tissue/ENSG00000214425.7.wgt.RDat	17	45550334	45550335	0.5382	rs17762954	6.16	rs1876829	0.613221	-14.21	6.123	134	1	top1	0.61	1.2e-69	-6.123	9.18e-10	0.00027473
ENSG00000214425	LRRC37A4P	GTExv8.EUR.Brain_Hypothalamus	/mnt/e/Metaxcan_SMR_TWAS/GTExv8/GTExv8//GTExv8.EUR.Brain_Hypothalamus/ENSG00000214425.7.wgt.RDat	17	45550334	45550335	0.6745	rs17762954	6.16	rs1876829	0.56927	-9.59	6.123	135	135	susie	0.59	7.1e-32	-6.12143	9.27e-10	0.000277423
ENSG00000214425	LRRC37A4P	GTExv8.EUR.Artery_Aorta	/mnt/e/Metaxcan_SMR_TWAS/GTExv8/GTExv8//GTExv8.EUR.Artery_Aorta/ENSG00000214425.7.wgt.RDat	17	45550334	45550335	0.5397	rs17762954	6.16	rs1876829	0.572	-13.71	6.123	134	1	top1	0.57	2.1e-62	-6.123	9.18e-10	0.00027473
ENSG00000214425	LRRC37A4P	GTExv8.EUR.Brain_Caudate_basal_ganglia	/mnt/e/Metaxcan_SMR_TWAS/GTExv8/GTExv8//GTExv8.EUR.Brain_Caudate_basal_ganglia/ENSG00000214425.7.wgt.RDat	17	45550334	45550335	0.6456	rs17762954	6.16	rs1876829	0.626	-10.46	6.123	135	135	susie	0.63	4.9e-39	-6.1024	1.05e-09	0.000314233
ENSG00000214425	LRRC37A4P	GTExv8.EUR.Ovary	/mnt/e/Metaxcan_SMR_TWAS/GTExv8/GTExv8//GTExv8.EUR.Ovary/ENSG00000214425.7.wgt.RDat	17	45550334	45550335	0.56	rs17762954	6.16	rs17689471	0.575241	-8.88	6.118	134	15	lasso	0.58	1.1e-27	-6.1461	7.94e-10	0.00023762
ENSG00000214425	LRRC37A4P	GTExv8.EUR.Liver	/mnt/e/Metaxcan_SMR_TWAS/GTExv8/GTExv8//GTExv8.EUR.Liver/ENSG00000214425.7.wgt.RDat	17	45550334	45550335	0.5249	rs17762954	6.16	rs17689471	0.535573	-9.87	6.118	134	18	enet	0.55	2.5e-32	-6.0285	1.65e-09	0.000493795
ENSG00000214425	LRRC37A4P	GTExv8.EUR.Whole_Blood	/mnt/e/Metaxcan_SMR_TWAS/GTExv8/GTExv8//GTExv8.EUR.Whole_Blood/ENSG00000214425.7.wgt.RDat	17	45550334	45550335	0.5434	rs17762954	6.16	rs1876829	0.679	-19.56	6.123	134	10	lasso	0.68	1.5e-141	-6.11156	9.87e-10	0.000295379
ENSG00000214425	LRRC37A4P	GTExv8.EUR.Muscle_Skeletal	/mnt/e/Metaxcan_SMR_TWAS/GTExv8/GTExv8//GTExv8.EUR.Muscle_Skeletal/ENSG00000214425.7.wgt.RDat	17	45550334	45550335	0.2646	rs17762954	6.16	rs17689471	0.387903	-15.11	6.118	134	1	top1	0.39	1.1e-64	-6.118	9.48e-10	0.000283708
ENSG00000214425	LRRC37A4P	GTExv8.EUR.Vagina	/mnt/e/Metaxcan_SMR_TWAS/GTExv8/GTExv8//GTExv8.EUR.Vagina/ENSG00000214425.7.wgt.RDat	17	45550334	45550335	0.4819	rs17762954	6.16	rs17689471	0.51388	-7.95	6.118	132	132	susie	0.52	6.4e-21	-6.1176	9.5e-10	0.000284307
ENSG00000214425	LRRC37A4P	GTExv8.EUR.Minor_Salivary_Gland	/mnt/e/Metaxcan_SMR_TWAS/GTExv8/GTExv8//GTExv8.EUR.Minor_Salivary_Gland/ENSG00000214425.7.wgt.RDat	17	45550334	45550335	0.424	rs17762954	6.16	rs1876829	0.36001	-6.76	6.123	135	135	susie	0.38	1.7e-13	-6.1215	9.27e-10	0.000277423
ENSG00000214425	LRRC37A4P	GTExv8.EUR.Pancreas	/mnt/e/Metaxcan_SMR_TWAS/GTExv8/GTExv8//GTExv8.EUR.Pancreas/ENSG00000214425.7.wgt.RDat	17	45550334	45550335	0.592	rs17762954	6.16	rs1876829	0.681	-12.96	6.123	134	15	lasso	0.69	5.3e-64	-6.0207	1.74e-09	0.00052073
ENSG00000214425	LRRC37A4P	GTExv8.EUR.Cells_EBV-transformed_lymphocytes	/mnt/e/Metaxcan_SMR_TWAS/GTExv8/GTExv8//GTExv8.EUR.Cells_EBV-transformed_lymphocytes/ENSG00000214425.7.wgt.RDat	17	45550334	45550335	0.756	rs17762954	6.16	rs17689471	0.57282	-8.1	6.118	133	31	enet	0.58	6.7e-23	-5.3001	1.16e-07	0.0347153
ENSG00000214425	LRRC37A4P	GTExv8.EUR.Artery_Coronary	/mnt/e/Metaxcan_SMR_TWAS/GTExv8/GTExv8//GTExv8.EUR.Artery_Coronary/ENSG00000214425.7.wgt.RDat	17	45550334	45550335	0.5784	rs17762954	6.16	rs17689471	0.57544	-10.07	6.118	137	137	susie	0.58	2.3e-34	-6.0871	1.15e-09	0.00034416
ENSG00000214425	LRRC37A4P	GTExv8.EUR.Brain_Cerebellar_Hemisphere	/mnt/e/Metaxcan_SMR_TWAS/GTExv8/GTExv8//GTExv8.EUR.Brain_Cerebellar_Hemisphere/ENSG00000214425.7.wgt.RDat	17	45550334	45550335	0.6892	rs17762954	6.16	rs8072451	0.636385	-10.03	6.067	135	135	susie	0.64	8.3e-37	-5.98367	2.18e-09	0.000652409
ENSG00000214425	LRRC37A4P	GTExv8.EUR.Brain_Cortex	/mnt/e/Metaxcan_SMR_TWAS/GTExv8/GTExv8//GTExv8.EUR.Brain_Cortex/ENSG00000214425.7.wgt.RDat	17	45550334	45550335	0.6853	rs17762954	6.16	rs17689471	0.605444	-10.53	6.118	136	1	top1	0.61	1.3e-38	-6.118	9.48e-10	0.000283708
ENSG00000225190	PLEKHM1	GTExv8.EUR.Brain_Nucleus_accumbens_basal_ganglia	/mnt/e/Metaxcan_SMR_TWAS/GTExv8/GTExv8//GTExv8.EUR.Brain_Nucleus_accumbens_basal_ganglia/ENSG00000225190.10.wgt.RDat	17	45490748	45490749	0.2265	rs17762954	6.16	rs11012	0.214772	6.83	5.54	159	2	lasso	0.22	1.4e-11	5.75914	8.45e-09	0.00252883
ENSG00000225190	PLEKHM1	GTExv8.EUR.Adipose_Subcutaneous	/mnt/e/Metaxcan_SMR_TWAS/GTExv8/GTExv8//GTExv8.EUR.Adipose_Subcutaneous/ENSG00000225190.10.wgt.RDat	17	45490748	45490749	0.0774	rs17762954	6.16	rs11012	0.066849	5.92	5.54	160	1	top1	0.067	5.6e-09	5.54	3.02e-08	0.00903795
ENSG00000225190	PLEKHM1	GTExv8.EUR.Brain_Anterior_cingulate_cortex_BA24	/mnt/e/Metaxcan_SMR_TWAS/GTExv8/GTExv8//GTExv8.EUR.Brain_Anterior_cingulate_cortex_BA24/ENSG00000225190.10.wgt.RDat	17	45490748	45490749	0.2539	rs17762954	6.16	rs11012	0.11554	4.97	5.54	159	1	top1	0.12	3.3e-05	5.54	3.02e-08	0.00903795
ENSG00000225190	PLEKHM1	GTExv8.EUR.Brain_Caudate_basal_ganglia	/mnt/e/Metaxcan_SMR_TWAS/GTExv8/GTExv8//GTExv8.EUR.Brain_Caudate_basal_ganglia/ENSG00000225190.10.wgt.RDat	17	45490748	45490749	0.3164	rs17762954	6.16	rs11012	0.21	6.13	5.54	159	1	top1	0.21	1.5e-10	5.54	3.02e-08	0.00903795
ENSG00000225190	PLEKHM1	GTExv8.EUR.Esophagus_Muscularis	/mnt/e/Metaxcan_SMR_TWAS/GTExv8/GTExv8//GTExv8.EUR.Esophagus_Muscularis/ENSG00000225190.10.wgt.RDat	17	45490748	45490749	0.1256	rs17762954	6.16	rs11012	0.063864	5.9	5.54	160	1	top1	0.064	3e-07	5.54	3.02e-08	0.00903795
ENSG00000225190	PLEKHM1	GTExv8.EUR.Breast_Mammary_Tissue	/mnt/e/Metaxcan_SMR_TWAS/GTExv8/GTExv8//GTExv8.EUR.Breast_Mammary_Tissue/ENSG00000225190.10.wgt.RDat	17	45490748	45490749	0.1387	rs17762954	6.16	rs11012	0.071395	5.01	5.54	158	1	top1	0.071	5.2e-07	5.54	3.02e-08	0.00903795
ENSG00000225190	PLEKHM1	GTExv8.EUR.Lung	/mnt/e/Metaxcan_SMR_TWAS/GTExv8/GTExv8//GTExv8.EUR.Lung/ENSG00000225190.10.wgt.RDat	17	45490748	45490749	0.1267	rs17762954	6.16	rs11012	0.104	6.92	5.54	158	1	top1	0.1	2.8e-12	5.54	3.02e-08	0.00903795
ENSG00000225190	PLEKHM1	GTExv8.EUR.Brain_Cortex	/mnt/e/Metaxcan_SMR_TWAS/GTExv8/GTExv8//GTExv8.EUR.Brain_Cortex/ENSG00000225190.10.wgt.RDat	17	45490748	45490749	0.276	rs17762954	6.16	rs11012	0.265531	7.12	5.54	160	1	top1	0.27	5.1e-14	5.54	3.02e-08	0.00903795
ENSG00000225190	PLEKHM1	GTExv8.EUR.Whole_Blood	/mnt/e/Metaxcan_SMR_TWAS/GTExv8/GTExv8//GTExv8.EUR.Whole_Blood/ENSG00000225190.10.wgt.RDat	17	45490748	45490749	0.0619	rs17762954	6.16	rs16940665	0.00401	-4.34	6.121	158	158	susie	0.012	0.0059	-5.53075	3.19e-08	0.00954671
ENSG00000225190	PLEKHM1	GTExv8.EUR.Brain_Amygdala	/mnt/e/Metaxcan_SMR_TWAS/GTExv8/GTExv8//GTExv8.EUR.Brain_Amygdala/ENSG00000225190.10.wgt.RDat	17	45490748	45490749	0.2141	rs17762954	6.16	rs11012	0.194526	4.91	5.54	159	1	top1	0.19	3.1e-07	5.54	3.02e-08	0.00903795
ENSG00000225190	PLEKHM1	GTExv8.EUR.Brain_Cerebellum	/mnt/e/Metaxcan_SMR_TWAS/GTExv8/GTExv8//GTExv8.EUR.Brain_Cerebellum/ENSG00000225190.10.wgt.RDat	17	45490748	45490749	0.7054	rs17762954	6.16	rs1876829	0.504	-9.85	6.123	159	159	susie	0.53	1.3e-32	-5.96643	2.43e-09	0.000727226
ENSG00000225190	PLEKHM1	GTExv8.EUR.Adrenal_Gland	/mnt/e/Metaxcan_SMR_TWAS/GTExv8/GTExv8//GTExv8.EUR.Adrenal_Gland/ENSG00000225190.10.wgt.RDat	17	45490748	45490749	0.1667	rs17762954	6.16	rs17689471	0.190192	6.25	6.118	160	1	top1	0.19	1.2e-10	6.118	9.48e-10	0.000283708
ENSG00000225190	PLEKHM1	GTExv8.EUR.Muscle_Skeletal	/mnt/e/Metaxcan_SMR_TWAS/GTExv8/GTExv8//GTExv8.EUR.Muscle_Skeletal/ENSG00000225190.10.wgt.RDat	17	45490748	45490749	0.1659	rs17762954	6.16	rs11012	0.198429	10.9	5.54	158	1	top1	0.2	3.2e-30	5.54	3.02e-08	0.00903795
ENSG00000225190	PLEKHM1	GTExv8.EUR.Brain_Cerebellar_Hemisphere	/mnt/e/Metaxcan_SMR_TWAS/GTExv8/GTExv8//GTExv8.EUR.Brain_Cerebellar_Hemisphere/ENSG00000225190.10.wgt.RDat	17	45490748	45490749	0.7602	rs17762954	6.16	rs8072451	0.542868	-9.22	6.067	159	30	enet	0.59	9.4e-32	-5.64237	1.68e-08	0.00502774
ENSG00000225190	PLEKHM1	GTExv8.EUR.Brain_Putamen_basal_ganglia	/mnt/e/Metaxcan_SMR_TWAS/GTExv8/GTExv8//GTExv8.EUR.Brain_Putamen_basal_ganglia/ENSG00000225190.10.wgt.RDat	17	45490748	45490749	0.2931	rs17762954	6.16	rs11012	0.167066	5.15	5.54	157	3	lasso	0.17	5.5e-08	5.5049	3.69e-08	0.0110431
ENSG00000225190	PLEKHM1	GTExv8.EUR.Cells_Cultured_fibroblasts	/mnt/e/Metaxcan_SMR_TWAS/GTExv8/GTExv8//GTExv8.EUR.Cells_Cultured_fibroblasts/ENSG00000225190.10.wgt.RDat	17	45490748	45490749	0.0797	rs17762954	6.16	rs11012	0.0978	6.5	5.54	158	1	top1	0.098	8.1e-11	5.54	3.02e-08	0.00903795
ENSG00000225190	PLEKHM1	GTExv8.EUR.Adipose_Visceral_Omentum	/mnt/e/Metaxcan_SMR_TWAS/GTExv8/GTExv8//GTExv8.EUR.Adipose_Visceral_Omentum/ENSG00000225190.10.wgt.RDat	17	45490748	45490749	0.0659	rs17762954	6.16	rs17689882	0.028221	4.52	6.075	158	158	susie	0.042	2.3e-05	6.13504	8.51e-10	0.000254679
ENSG00000225920	RIMKLBP2	GTExv8.EUR.Adipose_Subcutaneous	/mnt/e/Metaxcan_SMR_TWAS/GTExv8/GTExv8//GTExv8.EUR.Adipose_Subcutaneous/ENSG00000225920.2.wgt.RDat	1	219200566	219200567	0.0489	rs2820444	6.015	rs2494196	0.0269	-4.32	5.721	483	1	top1	0.027	0.00018	-5.721	1.06e-08	0.00317226
ENSG00000228063	LYPLAL1-AS1	GTExv8.EUR.Artery_Aorta	/mnt/e/Metaxcan_SMR_TWAS/GTExv8/GTExv8//GTExv8.EUR.Artery_Aorta/ENSG00000228063.1.wgt.RDat	1	219173842	219173843	0.0697	rs2820444	6.01	rs2494196	0.0238	4.2	5.721	482	17	enet	0.041	0.00012	6.26877	3.64e-10	0.000108934
ENSG00000232300	FAM215B	GTExv8.EUR.Brain_Cerebellar_Hemisphere	/mnt/e/Metaxcan_SMR_TWAS/GTExv8/GTExv8//GTExv8.EUR.Brain_Cerebellar_Hemisphere/ENSG00000232300.1.wgt.RDat	17	46562794	46562795	0.4328	rs199529	5.59	rs199451	0.32584	7.26	5.225	136	6	lasso	0.33	1.3e-15	5.37658	7.59e-08	0.0227146
ENSG00000232300	FAM215B	GTExv8.EUR.Ovary	/mnt/e/Metaxcan_SMR_TWAS/GTExv8/GTExv8//GTExv8.EUR.Ovary/ENSG00000232300.1.wgt.RDat	17	46562794	46562795	0.2812	rs199529	5.59	rs169201	0.127649	4.33	5.254	129	1	top1	0.13	1e-05	5.254	1.49e-07	0.0445912
ENSG00000232300	FAM215B	GTExv8.EUR.Thyroid	/mnt/e/Metaxcan_SMR_TWAS/GTExv8/GTExv8//GTExv8.EUR.Thyroid/ENSG00000232300.1.wgt.RDat	17	46562794	46562795	0.2177	rs199529	5.59	rs199529	0.178373	9.47	5.593	135	17	enet	0.23	6.1e-29	5.71264	1.11e-08	0.0033219
ENSG00000232300	FAM215B	GTExv8.EUR.Pituitary	/mnt/e/Metaxcan_SMR_TWAS/GTExv8/GTExv8//GTExv8.EUR.Pituitary/ENSG00000232300.1.wgt.RDat	17	46562794	46562795	0.1468	rs199529	5.59	rs7224296	0.145	6.29	4.94	136	136	susie	0.16	2.5e-10	5.27545	1.32e-07	0.0395036
ENSG00000232300	FAM215B	GTExv8.EUR.Lung	/mnt/e/Metaxcan_SMR_TWAS/GTExv8/GTExv8//GTExv8.EUR.Lung/ENSG00000232300.1.wgt.RDat	17	46562794	46562795	0.1517	rs199529	5.59	rs169201	0.091	6.45	5.254	135	5	lasso	0.094	3.7e-11	5.38	7.4e-08	0.022146
ENSG00000232300	FAM215B	GTExv8.EUR.Esophagus_Muscularis	/mnt/e/Metaxcan_SMR_TWAS/GTExv8/GTExv8//GTExv8.EUR.Esophagus_Muscularis/ENSG00000232300.1.wgt.RDat	17	46562794	46562795	0.1006	rs199529	5.59	rs199439	0.100393	6.86	5.222	135	135	susie	0.11	1.3e-11	5.25448	1.48e-07	0.044292
ENSG00000236234	AC091132.1	GTExv8.EUR.Testis	/mnt/e/Metaxcan_SMR_TWAS/GTExv8/GTExv8//GTExv8.EUR.Testis/ENSG00000236234.1.wgt.RDat	17	45452843	45452844	0.188	rs17762954	6.16	rs8072451	0.107	-5.93	6.067	178	178	susie	0.11	1.9e-08	-5.34035	9.28e-08	0.0277723
ENSG00000236234	AC091132.1	GTExv8.EUR.Esophagus_Mucosa	/mnt/e/Metaxcan_SMR_TWAS/GTExv8/GTExv8//GTExv8.EUR.Esophagus_Mucosa/ENSG00000236234.1.wgt.RDat	17	45452843	45452844	0.1229	rs17762954	6.16	rs17689882	0.0765	-6	6.075	179	1	top1	0.076	7.2e-09	-6.075	1.24e-09	0.000371095
ENSG00000236234	AC091132.1	GTExv8.EUR.Cells_EBV-transformed_lymphocytes	/mnt/e/Metaxcan_SMR_TWAS/GTExv8/GTExv8//GTExv8.EUR.Cells_EBV-transformed_lymphocytes/ENSG00000236234.1.wgt.RDat	17	45452843	45452844	0.176	rs17762954	6.16	rs17689471	0.128773	-4.02	6.118	176	1	top1	0.13	5.6e-05	-6.118	9.48e-10	0.000283708
ENSG00000236234	AC091132.1	GTExv8.EUR.Brain_Cerebellar_Hemisphere	/mnt/e/Metaxcan_SMR_TWAS/GTExv8/GTExv8//GTExv8.EUR.Brain_Cerebellar_Hemisphere/ENSG00000236234.1.wgt.RDat	17	45452843	45452844	0.1674	rs17762954	6.16	rs17689471	0.14365	-5.1	6.118	178	178	susie	0.14	5.7e-07	-6.11896	9.42e-10	0.000281912
ENSG00000236234	AC091132.1	GTExv8.EUR.Brain_Cerebellum	/mnt/e/Metaxcan_SMR_TWAS/GTExv8/GTExv8//GTExv8.EUR.Brain_Cerebellum/ENSG00000236234.1.wgt.RDat	17	45452843	45452844	0.1459	rs17762954	6.16	rs17689471	0.135	-5.37	6.118	178	1	top1	0.14	1.3e-07	-6.118	9.48e-10	0.000283708
ENSG00000238083	LRRC37A2	GTExv8.EUR.Brain_Cerebellar_Hemisphere	/mnt/e/Metaxcan_SMR_TWAS/GTExv8/GTExv8//GTExv8.EUR.Brain_Cerebellar_Hemisphere/ENSG00000238083.7.wgt.RDat	17	46511510	46511511	0.7033	rs199529	5.59	rs169201	0.563657	9.99	5.254	136	136	susie	0.62	4.9e-35	5.25842	1.45e-07	0.0433941
ENSG00000238083	LRRC37A2	GTExv8.EUR.Brain_Cerebellum	/mnt/e/Metaxcan_SMR_TWAS/GTExv8/GTExv8//GTExv8.EUR.Brain_Cerebellum/ENSG00000238083.7.wgt.RDat	17	46511510	46511511	0.7191	rs199529	5.59	rs169201	0.561	10.37	5.254	136	42	enet	0.61	1.4e-40	5.3294	9.85e-08	0.0294781
ENSG00000238083	LRRC37A2	GTExv8.EUR.Uterus	/mnt/e/Metaxcan_SMR_TWAS/GTExv8/GTExv8//GTExv8.EUR.Uterus/ENSG00000238083.7.wgt.RDat	17	46511510	46511511	0.609	rs199529	5.59	rs169201	0.414442	6.89	5.254	128	5	lasso	0.48	5.3e-17	5.46395	4.66e-08	0.013946
ENSG00000238083	LRRC37A2	GTExv8.EUR.Prostate	/mnt/e/Metaxcan_SMR_TWAS/GTExv8/GTExv8//GTExv8.EUR.Prostate/ENSG00000238083.7.wgt.RDat	17	46511510	46511511	0.478	rs199529	5.59	rs169201	0.498659	9.53	5.254	132	1	top1	0.5	7.4e-29	5.254	1.49e-07	0.0445912
ENSG00000238083	LRRC37A2	GTExv8.EUR.Brain_Nucleus_accumbens_basal_ganglia	/mnt/e/Metaxcan_SMR_TWAS/GTExv8/GTExv8//GTExv8.EUR.Brain_Nucleus_accumbens_basal_ganglia/ENSG00000238083.7.wgt.RDat	17	46511510	46511511	0.7494	rs199529	5.59	rs199443	0.500726	9.64	5.15	134	29	enet	0.59	1.1e-36	5.30545	1.12e-07	0.0335182
ENSG00000238083	LRRC37A2	GTExv8.EUR.Adipose_Subcutaneous	/mnt/e/Metaxcan_SMR_TWAS/GTExv8/GTExv8//GTExv8.EUR.Adipose_Subcutaneous/ENSG00000238083.7.wgt.RDat	17	46511510	46511511	0.5412	rs199529	5.59	rs169201	0.562407	16.45	5.254	135	40	enet	0.57	2.3e-90	5.63826	1.72e-08	0.00514744
ENSG00000238083	LRRC37A2	GTExv8.EUR.Skin_Sun_Exposed_Lower_leg	/mnt/e/Metaxcan_SMR_TWAS/GTExv8/GTExv8//GTExv8.EUR.Skin_Sun_Exposed_Lower_leg/ENSG00000238083.7.wgt.RDat	17	46511510	46511511	0.6063	rs199529	5.59	rs169201	0.416117	14.64	5.254	136	22	enet	0.49	6.9e-77	5.5821	2.38e-08	0.00712263
ENSG00000238083	LRRC37A2	GTExv8.EUR.Esophagus_Mucosa	/mnt/e/Metaxcan_SMR_TWAS/GTExv8/GTExv8//GTExv8.EUR.Esophagus_Mucosa/ENSG00000238083.7.wgt.RDat	17	46511510	46511511	0.4696	rs199529	5.59	rs169201	0.415	13.08	5.254	135	38	enet	0.46	2.3e-57	5.58237	2.37e-08	0.0070927
ENSG00000238083	LRRC37A2	GTExv8.EUR.Brain_Spinal_cord_cervical_c-1	/mnt/e/Metaxcan_SMR_TWAS/GTExv8/GTExv8//GTExv8.EUR.Brain_Spinal_cord_cervical_c-1/ENSG00000238083.7.wgt.RDat	17	46511510	46511511	0.8186	rs199529	5.59	rs169201	0.353504	6.62	5.254	133	11	lasso	0.41	5e-15	5.50547	3.68e-08	0.0110131
ENSG00000238083	LRRC37A2	GTExv8.EUR.Brain_Substantia_nigra	/mnt/e/Metaxcan_SMR_TWAS/GTExv8/GTExv8//GTExv8.EUR.Brain_Substantia_nigra/ENSG00000238083.7.wgt.RDat	17	46511510	46511511	0.5304	rs199529	5.59	rs169201	0.401527	6.44	5.254	136	1	top1	0.4	9e-13	5.254	1.49e-07	0.0445912
ENSG00000238083	LRRC37A2	GTExv8.EUR.Small_Intestine_Terminal_Ileum	/mnt/e/Metaxcan_SMR_TWAS/GTExv8/GTExv8//GTExv8.EUR.Small_Intestine_Terminal_Ileum/ENSG00000238083.7.wgt.RDat	17	46511510	46511511	0.4134	rs199529	5.59	rs169201	0.502725	8.67	5.254	126	126	susie	0.52	6.1e-24	5.24701	1.55e-07	0.0463869
ENSG00000238083	LRRC37A2	GTExv8.EUR.Nerve_Tibial	/mnt/e/Metaxcan_SMR_TWAS/GTExv8/GTExv8//GTExv8.EUR.Nerve_Tibial/ENSG00000238083.7.wgt.RDat	17	46511510	46511511	0.5861	rs199529	5.59	rs169201	0.502118	14.94	5.254	135	135	susie	0.56	1.6e-80	5.47196	4.45e-08	0.0133175
ENSG00000238083	LRRC37A2	GTExv8.EUR.Lung	/mnt/e/Metaxcan_SMR_TWAS/GTExv8/GTExv8//GTExv8.EUR.Lung/ENSG00000238083.7.wgt.RDat	17	46511510	46511511	0.484	rs199529	5.59	rs169201	0.469	14.45	5.254	135	23	enet	0.5	1.3e-66	5.36	8.39e-08	0.0251088
ENSG00000238083	LRRC37A2	GTExv8.EUR.Thyroid	/mnt/e/Metaxcan_SMR_TWAS/GTExv8/GTExv8//GTExv8.EUR.Thyroid/ENSG00000238083.7.wgt.RDat	17	46511510	46511511	0.505	rs199529	5.59	rs169201	0.540668	16.17	5.254	135	36	enet	0.56	1.7e-88	5.69062	1.27e-08	0.00380073
ENSG00000238083	LRRC37A2	GTExv8.EUR.Heart_Atrial_Appendage	/mnt/e/Metaxcan_SMR_TWAS/GTExv8/GTExv8//GTExv8.EUR.Heart_Atrial_Appendage/ENSG00000238083.7.wgt.RDat	17	46511510	46511511	0.538	rs199529	5.59	rs169201	0.437005	12.07	5.254	136	31	enet	0.5	9.1e-49	5.57669	2.45e-08	0.00733212
ENSG00000238083	LRRC37A2	GTExv8.EUR.Pancreas	/mnt/e/Metaxcan_SMR_TWAS/GTExv8/GTExv8//GTExv8.EUR.Pancreas/ENSG00000238083.7.wgt.RDat	17	46511510	46511511	0.4417	rs199529	5.59	rs169201	0.432	10.47	5.254	132	6	lasso	0.44	2.2e-32	5.27343	1.34e-07	0.0401022
ENSG00000238083	LRRC37A2	GTExv8.EUR.Brain_Caudate_basal_ganglia	/mnt/e/Metaxcan_SMR_TWAS/GTExv8/GTExv8//GTExv8.EUR.Brain_Caudate_basal_ganglia/ENSG00000238083.7.wgt.RDat	17	46511510	46511511	0.6822	rs199529	5.59	rs169201	0.584	10.04	5.254	134	12	lasso	0.59	7.3e-35	5.2957	1.19e-07	0.0356131
ENSG00000238083	LRRC37A2	GTExv8.EUR.Adrenal_Gland	/mnt/e/Metaxcan_SMR_TWAS/GTExv8/GTExv8//GTExv8.EUR.Adrenal_Gland/ENSG00000238083.7.wgt.RDat	17	46511510	46511511	0.4444	rs199529	5.59	rs169201	0.430257	9.28	5.254	135	5	lasso	0.45	1.3e-26	5.41287	6.2e-08	0.0185547
ENSG00000238083	LRRC37A2	GTExv8.EUR.Artery_Aorta	/mnt/e/Metaxcan_SMR_TWAS/GTExv8/GTExv8//GTExv8.EUR.Artery_Aorta/ENSG00000238083.7.wgt.RDat	17	46511510	46511511	0.5097	rs199529	5.59	rs199448	0.47	12.49	5.222	132	132	susie	0.48	5e-48	5.27608	1.32e-07	0.0395036
ENSG00000238083	LRRC37A2	GTExv8.EUR.Skin_Not_Sun_Exposed_Suprapubic	/mnt/e/Metaxcan_SMR_TWAS/GTExv8/GTExv8//GTExv8.EUR.Skin_Not_Sun_Exposed_Suprapubic/ENSG00000238083.7.wgt.RDat	17	46511510	46511511	0.5872	rs199529	5.59	rs169201	0.402	13.18	5.254	135	36	enet	0.5	3.8e-66	5.55695	2.75e-08	0.00822993
ENSG00000238083	LRRC37A2	GTExv8.EUR.Esophagus_Muscularis	/mnt/e/Metaxcan_SMR_TWAS/GTExv8/GTExv8//GTExv8.EUR.Esophagus_Muscularis/ENSG00000238083.7.wgt.RDat	17	46511510	46511511	0.5469	rs199529	5.59	rs169201	0.52625	14.37	5.254	135	49	enet	0.54	3.6e-67	5.69777	1.21e-08	0.00362117
ENSG00000238083	LRRC37A2	GTExv8.EUR.Brain_Hippocampus	/mnt/e/Metaxcan_SMR_TWAS/GTExv8/GTExv8//GTExv8.EUR.Brain_Hippocampus/ENSG00000238083.7.wgt.RDat	17	46511510	46511511	0.682	rs199529	5.59	rs169201	0.531	9.03	5.254	135	36	enet	0.55	6.6e-28	5.3141	1.07e-07	0.0320219
ENSG00000238083	LRRC37A2	GTExv8.EUR.Heart_Left_Ventricle	/mnt/e/Metaxcan_SMR_TWAS/GTExv8/GTExv8//GTExv8.EUR.Heart_Left_Ventricle/ENSG00000238083.7.wgt.RDat	17	46511510	46511511	0.4414	rs199529	5.59	rs169201	0.45	12.2	5.254	135	135	susie	0.45	8.1e-45	5.50615	3.67e-08	0.0109832
ENSG00000238083	LRRC37A2	GTExv8.EUR.Breast_Mammary_Tissue	/mnt/e/Metaxcan_SMR_TWAS/GTExv8/GTExv8//GTExv8.EUR.Breast_Mammary_Tissue/ENSG00000238083.7.wgt.RDat	17	46511510	46511511	0.4503	rs199529	5.59	rs169201	0.500417	12.86	5.254	134	6	lasso	0.51	3.8e-52	5.50889	3.61e-08	0.0108036
ENSG00000238083	LRRC37A2	GTExv8.EUR.Cells_EBV-transformed_lymphocytes	/mnt/e/Metaxcan_SMR_TWAS/GTExv8/GTExv8//GTExv8.EUR.Cells_EBV-transformed_lymphocytes/ENSG00000238083.7.wgt.RDat	17	46511510	46511511	0.473	rs199529	5.59	rs169201	0.161847	5.49	5.254	132	18	enet	0.26	3.5e-09	5.2964	1.18e-07	0.0353139
ENSG00000238083	LRRC37A2	GTExv8.EUR.Adipose_Visceral_Omentum	/mnt/e/Metaxcan_SMR_TWAS/GTExv8/GTExv8//GTExv8.EUR.Adipose_Visceral_Omentum/ENSG00000238083.7.wgt.RDat	17	46511510	46511511	0.6611	rs199529	5.59	rs169201	0.537693	14.66	5.254	136	4	lasso	0.54	4.8e-69	5.48251	4.19e-08	0.0125394
ENSG00000238083	LRRC37A2	GTExv8.EUR.Colon_Sigmoid	/mnt/e/Metaxcan_SMR_TWAS/GTExv8/GTExv8//GTExv8.EUR.Colon_Sigmoid/ENSG00000238083.7.wgt.RDat	17	46511510	46511511	0.5719	rs199529	5.59	rs169201	0.499	11.62	5.254	132	8	lasso	0.52	9.6e-44	5.55228	2.82e-08	0.00843941
ENSG00000238083	LRRC37A2	GTExv8.EUR.Esophagus_Gastroesophageal_Junction	/mnt/e/Metaxcan_SMR_TWAS/GTExv8/GTExv8//GTExv8.EUR.Esophagus_Gastroesophageal_Junction/ENSG00000238083.7.wgt.RDat	17	46511510	46511511	0.5444	rs199529	5.59	rs169201	0.55029	12.34	5.254	135	5	lasso	0.56	1e-50	5.43129	5.59e-08	0.0167292
ENSG00000238083	LRRC37A2	GTExv8.EUR.Colon_Transverse	/mnt/e/Metaxcan_SMR_TWAS/GTExv8/GTExv8//GTExv8.EUR.Colon_Transverse/ENSG00000238083.7.wgt.RDat	17	46511510	46511511	0.479	rs199529	5.59	rs199451	0.464813	11.8	5.225	132	13	lasso	0.5	1.2e-45	5.59076	2.26e-08	0.0067635
ENSG00000238083	LRRC37A2	GTExv8.EUR.Minor_Salivary_Gland	/mnt/e/Metaxcan_SMR_TWAS/GTExv8/GTExv8//GTExv8.EUR.Minor_Salivary_Gland/ENSG00000238083.7.wgt.RDat	17	46511510	46511511	0.532	rs199529	5.59	rs169201	0.3915	7.04	5.254	136	27	enet	0.4	3.4e-14	5.6478	1.62e-08	0.00484817
ENSG00000238083	LRRC37A2	GTExv8.EUR.Ovary	/mnt/e/Metaxcan_SMR_TWAS/GTExv8/GTExv8//GTExv8.EUR.Ovary/ENSG00000238083.7.wgt.RDat	17	46511510	46511511	0.4252	rs199529	5.59	rs169201	0.441164	7.79	5.254	129	1	top1	0.44	4e-19	5.254	1.49e-07	0.0445912
ENSG00000238083	LRRC37A2	GTExv8.EUR.Brain_Amygdala	/mnt/e/Metaxcan_SMR_TWAS/GTExv8/GTExv8//GTExv8.EUR.Brain_Amygdala/ENSG00000238083.7.wgt.RDat	17	46511510	46511511	0.5353	rs199529	5.59	rs183211	0.529261	8.04	5.239	127	127	susie	0.53	3.6e-21	5.2758	1.32e-07	0.0395036
ENSG00000238083	LRRC37A2	GTExv8.EUR.Artery_Tibial	/mnt/e/Metaxcan_SMR_TWAS/GTExv8/GTExv8//GTExv8.EUR.Artery_Tibial/ENSG00000238083.7.wgt.RDat	17	46511510	46511511	0.4847	rs199529	5.59	rs169201	0.509	15.64	5.254	135	20	enet	0.52	1.7e-78	5.46088	4.74e-08	0.0141854
ENSG00000238083	LRRC37A2	GTExv8.EUR.Whole_Blood	/mnt/e/Metaxcan_SMR_TWAS/GTExv8/GTExv8//GTExv8.EUR.Whole_Blood/ENSG00000238083.7.wgt.RDat	17	46511510	46511511	0.4252	rs199529	5.59	rs199448	0.294	12.93	5.222	136	35	enet	0.36	2.5e-56	5.52839	3.23e-08	0.00966642
ENSG00000238083	LRRC37A2	GTExv8.EUR.Artery_Coronary	/mnt/e/Metaxcan_SMR_TWAS/GTExv8/GTExv8//GTExv8.EUR.Artery_Coronary/ENSG00000238083.7.wgt.RDat	17	46511510	46511511	0.4842	rs199529	5.59	rs169201	0.4702	9.12	5.254	135	29	enet	0.48	8.5e-27	5.3113	1.09e-07	0.0326204
ENSG00000238083	LRRC37A2	GTExv8.EUR.Liver	/mnt/e/Metaxcan_SMR_TWAS/GTExv8/GTExv8//GTExv8.EUR.Liver/ENSG00000238083.7.wgt.RDat	17	46511510	46511511	0.366	rs199529	5.59	rs169201	0.299913	7.77	5.254	132	13	lasso	0.34	4.9e-18	5.4627	4.69e-08	0.0140358
ENSG00000238083	LRRC37A2	GTExv8.EUR.Stomach	/mnt/e/Metaxcan_SMR_TWAS/GTExv8/GTExv8//GTExv8.EUR.Stomach/ENSG00000238083.7.wgt.RDat	17	46511510	46511511	0.4843	rs199529	5.59	rs169201	0.481665	11.26	5.254	133	58	enet	0.51	4.6e-42	5.593	2.23e-08	0.00667372
ENSG00000238083	LRRC37A2	GTExv8.EUR.Kidney_Cortex	/mnt/e/Metaxcan_SMR_TWAS/GTExv8/GTExv8//GTExv8.EUR.Kidney_Cortex/ENSG00000238083.7.wgt.RDat	17	46511510	46511511	0.659	rs199529	5.59	rs183211	0.49502	5.89	5.239	126	126	susie	0.52	8e-12	5.3374	9.43e-08	0.0282212
ENSG00000239557	RP11-168J18.6	GTExv8.EUR.Breast_Mammary_Tissue	/mnt/e/Metaxcan_SMR_TWAS/GTExv8/GTExv8//GTExv8.EUR.Breast_Mammary_Tissue/ENSG00000239557.1.wgt.RDat	3	52373651	52373652	0.0628	rs3774354	6.04	rs13094687	0.011242	3.96	5.202	362	362	susie	0.015	0.015	5.5167	3.45e-08	0.0103248
ENSG00000239557	RP11-168J18.6	GTExv8.EUR.Esophagus_Muscularis	/mnt/e/Metaxcan_SMR_TWAS/GTExv8/GTExv8//GTExv8.EUR.Esophagus_Muscularis/ENSG00000239557.1.wgt.RDat	3	52373651	52373652	0.0446	rs3774354	6.04	rs2071508	0.004461	3.71	5.414	362	362	susie	0.018	0.0052	5.72019	1.06e-08	0.00317226
ENSG00000239557	RP11-168J18.6	GTExv8.EUR.Brain_Cortex	/mnt/e/Metaxcan_SMR_TWAS/GTExv8/GTExv8//GTExv8.EUR.Brain_Cortex/ENSG00000239557.1.wgt.RDat	3	52373651	52373652	0.0573	rs3774354	6.04	rs3755799	0.02384	3.78	5.159	362	362	susie	0.025	0.019	5.34102	9.24e-08	0.0276525
ENSG00000244459	RP11-1398P2.1	GTExv8.EUR.Skin_Not_Sun_Exposed_Suprapubic	/mnt/e/Metaxcan_SMR_TWAS/GTExv8/GTExv8//GTExv8.EUR.Skin_Not_Sun_Exposed_Suprapubic/ENSG00000244459.2.wgt.RDat	4	1580252	1580253	0.0633	rs798756	-5.89	rs811316	0.0378	4.77	-5.659	289	1	top1	0.038	2.9e-05	-5.659	1.52e-08	0.0045489
ENSG00000244459	RP11-1398P2.1	GTExv8.EUR.Skin_Sun_Exposed_Lower_leg	/mnt/e/Metaxcan_SMR_TWAS/GTExv8/GTExv8//GTExv8.EUR.Skin_Sun_Exposed_Lower_leg/ENSG00000244459.2.wgt.RDat	4	1580252	1580253	0.0697	rs798756	-5.89	rs2166580	0.0162	3.62	-5.441	289	1	top1	0.016	0.0024	-5.441	5.3e-08	0.0158613
ENSG00000244459	RP11-1398P2.1	GTExv8.EUR.Muscle_Skeletal	/mnt/e/Metaxcan_SMR_TWAS/GTExv8/GTExv8//GTExv8.EUR.Muscle_Skeletal/ENSG00000244459.2.wgt.RDat	4	1580252	1580253	0.0416	rs798756	-5.89	rs798727	0.02043	4.05	-5.744	290	1	top1	0.02	0.0003	-5.744	9.25e-09	0.00276825
ENSG00000244459	RP11-1398P2.1	GTExv8.EUR.Cells_EBV-transformed_lymphocytes	/mnt/e/Metaxcan_SMR_TWAS/GTExv8/GTExv8//GTExv8.EUR.Cells_EBV-transformed_lymphocytes/ENSG00000244459.2.wgt.RDat	4	1580252	1580253	0.294	rs798756	-5.89	rs798741	0.0989	5.04	-5.853	287	287	susie	0.18	1.2e-06	-5.68	1.35e-08	0.00404015
ENSG00000244459	RP11-1398P2.1	GTExv8.EUR.Cells_Cultured_fibroblasts	/mnt/e/Metaxcan_SMR_TWAS/GTExv8/GTExv8//GTExv8.EUR.Cells_Cultured_fibroblasts/ENSG00000244459.2.wgt.RDat	4	1580252	1580253	0.0805	rs798756	-5.89	rs811316	0.040298	4.46	-5.659	289	1	top1	0.04	2.9e-05	-5.659	1.52e-08	0.0045489
ENSG00000247271	ZBED5-AS1	GTExv8.EUR.Artery_Aorta	/mnt/e/Metaxcan_SMR_TWAS/GTExv8/GTExv8//GTExv8.EUR.Artery_Aorta/ENSG00000247271.6.wgt.RDat	11	10858796	10858797	0.2237	rs771373	4.58	rs771373	0.136	-7.3	4.575	721	16	enet	0.14	1.4e-12	-5.25753	1.46e-07	0.0436934
ENSG00000247271	ZBED5-AS1	GTExv8.EUR.Colon_Sigmoid	/mnt/e/Metaxcan_SMR_TWAS/GTExv8/GTExv8//GTExv8.EUR.Colon_Sigmoid/ENSG00000247271.6.wgt.RDat	11	10858796	10858797	0.4864	rs771373	4.58	rs771373	0.186562	-8.02	4.575	721	24	enet	0.25	2e-18	-5.3031	1.14e-07	0.0341168
ENSG00000249188	ENPP7P1	GTExv8.EUR.Pituitary	/mnt/e/Metaxcan_SMR_TWAS/GTExv8/GTExv8//GTExv8.EUR.Pituitary/ENSG00000249188.1.wgt.RDat	8	8154307	8154308	0.1478	rs2976929	5.3	rs2979151	0.088217	-5.73	5.264	284	284	susie	0.13	3.4e-08	-5.3704	7.86e-08	0.0235226
ENSG00000253893	FAM85B	GTExv8.EUR.Pituitary	/mnt/e/Metaxcan_SMR_TWAS/GTExv8/GTExv8//GTExv8.EUR.Pituitary/ENSG00000253893.2.wgt.RDat	8	8226613	8226614	0.4458	rs2976929	5.3	rs2948286	0.393043	-9.53	4.876	322	23	enet	0.45	4.5e-30	-5.4935	3.94e-08	0.0117912
ENSG00000253981	ALG1L13P	GTExv8.EUR.Pancreas	/mnt/e/Metaxcan_SMR_TWAS/GTExv8/GTExv8//GTExv8.EUR.Pancreas/ENSG00000253981.5.wgt.RDat	8	8244039	8244040	0.0886	rs2976929	5.3	rs2945251	0.0428	4.74	5.079	342	342	susie	0.067	2.7e-05	5.24	1.58e-07	0.0472847
ENSG00000254237	RP11-115J16.2	GTExv8.EUR.Testis	/mnt/e/Metaxcan_SMR_TWAS/GTExv8/GTExv8//GTExv8.EUR.Testis/ENSG00000254237.5.wgt.RDat	8	9436204	9436205	0.52	rs10100706	-5.35	rs4520167	0.171	-7.98	-4.26	597	597	susie	0.39	7e-31	5.42835	5.69e-08	0.0170285
ENSG00000255310	AF131215.2	GTExv8.EUR.Brain_Cortex	/mnt/e/Metaxcan_SMR_TWAS/GTExv8/GTExv8//GTExv8.EUR.Brain_Cortex/ENSG00000255310.2.wgt.RDat	8	11109725	11109726	0.3447	rs2898261	-5.1	rs7832722	0.11161	-5.74	-4.626	630	20	enet	0.13	2.7e-07	5.50701	3.65e-08	0.0109234
ENSG00000256546	AC156455.1	GTExv8.EUR.Cells_Cultured_fibroblasts	/mnt/e/Metaxcan_SMR_TWAS/GTExv8/GTExv8//GTExv8.EUR.Cells_Cultured_fibroblasts/ENSG00000256546.1.wgt.RDat	12	122063305	122063306	0.1918	rs11059094	5.72	rs7487292	0.13	7.88	5.5	335	335	susie	0.14	7e-15	5.70055	1.19e-08	0.00356131
ENSG00000261575	RP11-259G18.1	GTExv8.EUR.Prostate	/mnt/e/Metaxcan_SMR_TWAS/GTExv8/GTExv8//GTExv8.EUR.Prostate/ENSG00000261575.2.wgt.RDat	17	46267036	46267037	0.1644	rs17762954	6.16	rs169201	0.233515	6.86	5.254	65	65	susie	0.23	3.2e-12	5.5877	2.3e-08	0.00688321
ENSG00000261575	RP11-259G18.1	GTExv8.EUR.Muscle_Skeletal	/mnt/e/Metaxcan_SMR_TWAS/GTExv8/GTExv8//GTExv8.EUR.Muscle_Skeletal/ENSG00000261575.2.wgt.RDat	17	46267036	46267037	0.0746	rs17762954	6.16	rs8072451	0.032108	5.41	6.067	65	2	lasso	0.054	7.4e-09	5.75611	8.61e-09	0.00257671
ENSG00000261575	RP11-259G18.1	GTExv8.EUR.Brain_Cortex	/mnt/e/Metaxcan_SMR_TWAS/GTExv8/GTExv8//GTExv8.EUR.Brain_Cortex/ENSG00000261575.2.wgt.RDat	17	46267036	46267037	0.307	rs17762954	6.16	rs17689471	0.33456	7.88	6.118	66	1	top1	0.33	6e-18	6.118	9.48e-10	0.000283708
ENSG00000261575	RP11-259G18.1	GTExv8.EUR.Spleen	/mnt/e/Metaxcan_SMR_TWAS/GTExv8/GTExv8//GTExv8.EUR.Spleen/ENSG00000261575.2.wgt.RDat	17	46267036	46267037	0.3026	rs17762954	6.16	rs17689471	0.247	7.03	6.118	65	65	susie	0.27	6.8e-14	6.11098	9.9e-10	0.000296277
ENSG00000261575	RP11-259G18.1	GTExv8.EUR.Artery_Aorta	/mnt/e/Metaxcan_SMR_TWAS/GTExv8/GTExv8//GTExv8.EUR.Artery_Aorta/ENSG00000261575.2.wgt.RDat	17	46267036	46267037	0.1543	rs17762954	6.16	rs17689471	0.129	6.73	6.118	62	62	susie	0.13	1.1e-11	6.11574	9.61e-10	0.000287598
ENSG00000261575	RP11-259G18.1	GTExv8.EUR.Brain_Caudate_basal_ganglia	/mnt/e/Metaxcan_SMR_TWAS/GTExv8/GTExv8//GTExv8.EUR.Brain_Caudate_basal_ganglia/ENSG00000261575.2.wgt.RDat	17	46267036	46267037	0.2465	rs17762954	6.16	rs17689471	0.313	7.48	6.118	64	64	susie	0.32	4.5e-16	6.1072	1.01e-09	0.000302263
ENSG00000261575	RP11-259G18.1	GTExv8.EUR.Uterus	/mnt/e/Metaxcan_SMR_TWAS/GTExv8/GTExv8//GTExv8.EUR.Uterus/ENSG00000261575.2.wgt.RDat	17	46267036	46267037	0.257	rs17762954	6.16	rs17689471	0.310461	5.87	6.118	63	1	top1	0.31	2.8e-10	6.118	9.48e-10	0.000283708
ENSG00000261575	RP11-259G18.1	GTExv8.EUR.Brain_Amygdala	/mnt/e/Metaxcan_SMR_TWAS/GTExv8/GTExv8//GTExv8.EUR.Brain_Amygdala/ENSG00000261575.2.wgt.RDat	17	46267036	46267037	0.3299	rs17762954	6.16	rs8072451	0.28869	5.9	6.067	63	4	lasso	0.29	1.2e-10	5.9213	3.19e-09	0.000954671
ENSG00000261575	RP11-259G18.1	GTExv8.EUR.Brain_Hippocampus	/mnt/e/Metaxcan_SMR_TWAS/GTExv8/GTExv8//GTExv8.EUR.Brain_Hippocampus/ENSG00000261575.2.wgt.RDat	17	46267036	46267037	0.1445	rs17762954	6.16	rs17689471	0.127	4.64	6.118	65	1	top1	0.13	4.6e-06	6.118	9.48e-10	0.000283708
ENSG00000261575	RP11-259G18.1	GTExv8.EUR.Heart_Left_Ventricle	/mnt/e/Metaxcan_SMR_TWAS/GTExv8/GTExv8//GTExv8.EUR.Heart_Left_Ventricle/ENSG00000261575.2.wgt.RDat	17	46267036	46267037	0.1085	rs17762954	6.16	rs17689471	0.137	6.88	6.118	65	65	susie	0.14	2.3e-12	6.11539	9.63e-10	0.000288197
ENSG00000261575	RP11-259G18.1	GTExv8.EUR.Adipose_Subcutaneous	/mnt/e/Metaxcan_SMR_TWAS/GTExv8/GTExv8//GTExv8.EUR.Adipose_Subcutaneous/ENSG00000261575.2.wgt.RDat	17	46267036	46267037	0.1357	rs17762954	6.16	rs16940665	0.095513	7.22	6.121	65	1	top1	0.096	2.8e-12	6.121	9.3e-10	0.000278321
ENSG00000261575	RP11-259G18.1	GTExv8.EUR.Colon_Transverse	/mnt/e/Metaxcan_SMR_TWAS/GTExv8/GTExv8//GTExv8.EUR.Colon_Transverse/ENSG00000261575.2.wgt.RDat	17	46267036	46267037	0.0883	rs17762954	6.16	rs17689882	0.141384	7.07	6.075	62	62	susie	0.15	1.5e-12	6.10461	1.03e-09	0.000308248
ENSG00000261575	RP11-259G18.1	GTExv8.EUR.Adipose_Visceral_Omentum	/mnt/e/Metaxcan_SMR_TWAS/GTExv8/GTExv8//GTExv8.EUR.Adipose_Visceral_Omentum/ENSG00000261575.2.wgt.RDat	17	46267036	46267037	0.0597	rs17762954	6.16	rs17689471	0.073047	5.82	6.118	66	66	susie	0.077	1.2e-08	6.03723	1.57e-09	0.000469854
ENSG00000261575	RP11-259G18.1	GTExv8.EUR.Pituitary	/mnt/e/Metaxcan_SMR_TWAS/GTExv8/GTExv8//GTExv8.EUR.Pituitary/ENSG00000261575.2.wgt.RDat	17	46267036	46267037	0.153	rs17762954	6.16	rs8072451	0.237	7.46	6.067	66	66	susie	0.24	5.4e-15	6.00814	1.88e-09	0.000562628
ENSG00000261575	RP11-259G18.1	GTExv8.EUR.Brain_Cerebellar_Hemisphere	/mnt/e/Metaxcan_SMR_TWAS/GTExv8/GTExv8//GTExv8.EUR.Brain_Cerebellar_Hemisphere/ENSG00000261575.2.wgt.RDat	17	46267036	46267037	0.4586	rs17762954	6.16	rs17689471	0.610648	9.91	6.118	66	66	susie	0.62	1.7e-34	6.12003	9.36e-10	0.000280117
ENSG00000261575	RP11-259G18.1	GTExv8.EUR.Brain_Frontal_Cortex_BA9	/mnt/e/Metaxcan_SMR_TWAS/GTExv8/GTExv8//GTExv8.EUR.Brain_Frontal_Cortex_BA9/ENSG00000261575.2.wgt.RDat	17	46267036	46267037	0.2067	rs17762954	6.16	rs16940665	0.227673	6.38	6.121	66	66	susie	0.23	8.8e-11	5.86515	4.49e-09	0.00134372
ENSG00000261575	RP11-259G18.1	GTExv8.EUR.Esophagus_Mucosa	/mnt/e/Metaxcan_SMR_TWAS/GTExv8/GTExv8//GTExv8.EUR.Esophagus_Mucosa/ENSG00000261575.2.wgt.RDat	17	46267036	46267037	0.1283	rs17762954	6.16	rs17689471	0.204	9.28	6.118	65	65	susie	0.21	1e-22	6.03554	1.58e-09	0.000472847
ENSG00000261575	RP11-259G18.1	GTExv8.EUR.Brain_Putamen_basal_ganglia	/mnt/e/Metaxcan_SMR_TWAS/GTExv8/GTExv8//GTExv8.EUR.Brain_Putamen_basal_ganglia/ENSG00000261575.2.wgt.RDat	17	46267036	46267037	0.1878	rs17762954	6.16	rs199451	0.254191	6.69	5.225	64	64	susie	0.27	2.5e-12	5.5763	2.46e-08	0.00736204
ENSG00000261575	RP11-259G18.1	GTExv8.EUR.Artery_Tibial	/mnt/e/Metaxcan_SMR_TWAS/GTExv8/GTExv8//GTExv8.EUR.Artery_Tibial/ENSG00000261575.2.wgt.RDat	17	46267036	46267037	0.0794	rs17762954	6.16	rs8072451	0.0907	6.8	6.067	65	1	top1	0.091	1.2e-11	6.067	1.3e-09	0.000389051
ENSG00000261575	RP11-259G18.1	GTExv8.EUR.Testis	/mnt/e/Metaxcan_SMR_TWAS/GTExv8/GTExv8//GTExv8.EUR.Testis/ENSG00000261575.2.wgt.RDat	17	46267036	46267037	0.4245	rs17762954	6.16	rs17689471	0.518	11.89	6.118	65	1	top1	0.52	7.1e-45	6.118	9.48e-10	0.000283708
ENSG00000261575	RP11-259G18.1	GTExv8.EUR.Small_Intestine_Terminal_Ileum	/mnt/e/Metaxcan_SMR_TWAS/GTExv8/GTExv8//GTExv8.EUR.Small_Intestine_Terminal_Ileum/ENSG00000261575.2.wgt.RDat	17	46267036	46267037	0.1546	rs17762954	6.16	rs199452	0.230458	6.38	5.214	62	21	enet	0.25	1.7e-10	5.36342	8.17e-08	0.0244504
ENSG00000261575	RP11-259G18.1	GTExv8.EUR.Vagina	/mnt/e/Metaxcan_SMR_TWAS/GTExv8/GTExv8//GTExv8.EUR.Vagina/ENSG00000261575.2.wgt.RDat	17	46267036	46267037	0.1673	rs17762954	6.16	rs17689471	0.251362	5.51	6.118	65	1	top1	0.25	3.3e-09	6.118	9.48e-10	0.000283708
ENSG00000261575	RP11-259G18.1	GTExv8.EUR.Breast_Mammary_Tissue	/mnt/e/Metaxcan_SMR_TWAS/GTExv8/GTExv8//GTExv8.EUR.Breast_Mammary_Tissue/ENSG00000261575.2.wgt.RDat	17	46267036	46267037	0.0906	rs17762954	6.16	rs17689471	0.087827	5.63	6.118	64	5	lasso	0.1	2.2e-09	6.22329	4.87e-10	0.000145744
ENSG00000261575	RP11-259G18.1	GTExv8.EUR.Ovary	/mnt/e/Metaxcan_SMR_TWAS/GTExv8/GTExv8//GTExv8.EUR.Ovary/ENSG00000261575.2.wgt.RDat	17	46267036	46267037	0.2089	rs17762954	6.16	rs17689471	0.25563	6.09	6.118	65	1	top1	0.26	1.5e-10	6.118	9.48e-10	0.000283708
ENSG00000261575	RP11-259G18.1	GTExv8.EUR.Pancreas	/mnt/e/Metaxcan_SMR_TWAS/GTExv8/GTExv8//GTExv8.EUR.Pancreas/ENSG00000261575.2.wgt.RDat	17	46267036	46267037	0.2212	rs17762954	6.16	rs17689882	0.369	9.56	6.075	62	62	susie	0.37	2.9e-26	6.10872	1e-09	0.00029927
ENSG00000261575	RP11-259G18.1	GTExv8.EUR.Brain_Cerebellum	/mnt/e/Metaxcan_SMR_TWAS/GTExv8/GTExv8//GTExv8.EUR.Brain_Cerebellum/ENSG00000261575.2.wgt.RDat	17	46267036	46267037	0.39	rs17762954	6.16	rs17689471	0.567	10.33	6.118	66	1	top1	0.57	6.7e-36	6.118	9.48e-10	0.000283708
ENSG00000261575	RP11-259G18.1	GTExv8.EUR.Skin_Sun_Exposed_Lower_leg	/mnt/e/Metaxcan_SMR_TWAS/GTExv8/GTExv8//GTExv8.EUR.Skin_Sun_Exposed_Lower_leg/ENSG00000261575.2.wgt.RDat	17	46267036	46267037	0.2445	rs17762954	6.16	rs16940665	0.295702	12.32	6.121	66	12	lasso	0.3	2.5e-41	6.13146	8.71e-10	0.000260664
ENSG00000261575	RP11-259G18.1	GTExv8.EUR.Brain_Nucleus_accumbens_basal_ganglia	/mnt/e/Metaxcan_SMR_TWAS/GTExv8/GTExv8//GTExv8.EUR.Brain_Nucleus_accumbens_basal_ganglia/ENSG00000261575.2.wgt.RDat	17	46267036	46267037	0.2217	rs17762954	6.16	rs17689471	0.343987	8.07	6.118	64	15	lasso	0.36	4.9e-19	5.9633	2.47e-09	0.000739197
ENSG00000261575	RP11-259G18.1	GTExv8.EUR.Brain_Anterior_cingulate_cortex_BA24	/mnt/e/Metaxcan_SMR_TWAS/GTExv8/GTExv8//GTExv8.EUR.Brain_Anterior_cingulate_cortex_BA24/ENSG00000261575.2.wgt.RDat	17	46267036	46267037	0.233	rs17762954	6.16	rs199439	0.28692	6.74	5.222	62	62	susie	0.33	2.2e-13	5.39741	6.76e-08	0.0202307
ENSG00000261575	RP11-259G18.1	GTExv8.EUR.Brain_Substantia_nigra	/mnt/e/Metaxcan_SMR_TWAS/GTExv8/GTExv8//GTExv8.EUR.Brain_Substantia_nigra/ENSG00000261575.2.wgt.RDat	17	46267036	46267037	0.1924	rs17762954	6.16	rs17689471	0.054867	3.72	6.118	66	66	susie	0.061	0.0074	6.0774	1.22e-09	0.000365109
ENSG00000261575	RP11-259G18.1	GTExv8.EUR.Cells_Cultured_fibroblasts	/mnt/e/Metaxcan_SMR_TWAS/GTExv8/GTExv8//GTExv8.EUR.Cells_Cultured_fibroblasts/ENSG00000261575.2.wgt.RDat	17	46267036	46267037	0.117	rs17762954	6.16	rs8072451	0.121	7.07	6.067	65	1	top1	0.12	3.8e-13	6.067	1.3e-09	0.000389051
ENSG00000261575	RP11-259G18.1	GTExv8.EUR.Nerve_Tibial	/mnt/e/Metaxcan_SMR_TWAS/GTExv8/GTExv8//GTExv8.EUR.Nerve_Tibial/ENSG00000261575.2.wgt.RDat	17	46267036	46267037	0.0904	rs17762954	6.16	rs17689882	0.169718	8.71	6.075	65	1	top1	0.17	1.4e-19	6.075	1.24e-09	0.000371095
ENSG00000261575	RP11-259G18.1	GTExv8.EUR.Esophagus_Gastroesophageal_Junction	/mnt/e/Metaxcan_SMR_TWAS/GTExv8/GTExv8//GTExv8.EUR.Esophagus_Gastroesophageal_Junction/ENSG00000261575.2.wgt.RDat	17	46267036	46267037	0.1506	rs17762954	6.16	rs199533	0.203554	7.98	5.234	65	65	susie	0.21	7.8e-16	5.5335	3.14e-08	0.00939708
ENSG00000261575	RP11-259G18.1	GTExv8.EUR.Heart_Atrial_Appendage	/mnt/e/Metaxcan_SMR_TWAS/GTExv8/GTExv8//GTExv8.EUR.Heart_Atrial_Appendage/ENSG00000261575.2.wgt.RDat	17	46267036	46267037	0.1648	rs17762954	6.16	rs17689471	0.141877	6.94	6.118	66	66	susie	0.16	1.9e-13	5.46588	4.61e-08	0.0137963
ENSG00000261575	RP11-259G18.1	GTExv8.EUR.Esophagus_Muscularis	/mnt/e/Metaxcan_SMR_TWAS/GTExv8/GTExv8//GTExv8.EUR.Esophagus_Muscularis/ENSG00000261575.2.wgt.RDat	17	46267036	46267037	0.1571	rs17762954	6.16	rs17689882	0.177964	8.59	6.075	65	1	top1	0.18	2.9e-18	6.075	1.24e-09	0.000371095
ENSG00000261575	RP11-259G18.1	GTExv8.EUR.Artery_Coronary	/mnt/e/Metaxcan_SMR_TWAS/GTExv8/GTExv8//GTExv8.EUR.Artery_Coronary/ENSG00000261575.2.wgt.RDat	17	46267036	46267037	0.1213	rs17762954	6.16	rs199533	0.03504	4.19	5.234	65	65	susie	0.069	0.00026	5.9452	2.76e-09	0.000825985
ENSG00000261575	RP11-259G18.1	GTExv8.EUR.Skin_Not_Sun_Exposed_Suprapubic	/mnt/e/Metaxcan_SMR_TWAS/GTExv8/GTExv8//GTExv8.EUR.Skin_Not_Sun_Exposed_Suprapubic/ENSG00000261575.2.wgt.RDat	17	46267036	46267037	0.1495	rs17762954	6.16	rs17689471	0.243	10.33	6.118	65	1	top1	0.24	5.7e-28	6.118	9.48e-10	0.000283708
ENSG00000261575	RP11-259G18.1	GTExv8.EUR.Colon_Sigmoid	/mnt/e/Metaxcan_SMR_TWAS/GTExv8/GTExv8//GTExv8.EUR.Colon_Sigmoid/ENSG00000261575.2.wgt.RDat	17	46267036	46267037	0.1189	rs17762954	6.16	rs17689471	0.174	7.04	6.118	62	1	top1	0.17	7.3e-13	6.118	9.48e-10	0.000283708
ENSG00000261575	RP11-259G18.1	GTExv8.EUR.Thyroid	/mnt/e/Metaxcan_SMR_TWAS/GTExv8/GTExv8//GTExv8.EUR.Thyroid/ENSG00000261575.2.wgt.RDat	17	46267036	46267037	0.1177	rs17762954	6.16	rs8072451	0.141542	8.39	6.067	65	1	top1	0.14	7.1e-18	6.067	1.3e-09	0.000389051
ENSG00000261575	RP11-259G18.1	GTExv8.EUR.Brain_Hypothalamus	/mnt/e/Metaxcan_SMR_TWAS/GTExv8/GTExv8//GTExv8.EUR.Brain_Hypothalamus/ENSG00000261575.2.wgt.RDat	17	46267036	46267037	0.1662	rs17762954	6.16	rs199530	0.158384	5.71	5.136	66	66	susie	0.18	2.5e-08	5.63782	1.72e-08	0.00514744
ENSG00000261575	RP11-259G18.1	GTExv8.EUR.Lung	/mnt/e/Metaxcan_SMR_TWAS/GTExv8/GTExv8//GTExv8.EUR.Lung/ENSG00000261575.2.wgt.RDat	17	46267036	46267037	0.0481	rs17762954	6.16	rs199449	0.0485	5.37	5.215	65	65	susie	0.051	1.2e-06	5.59	2.3e-08	0.00688321
ENSG00000261575	RP11-259G18.1	GTExv8.EUR.Cells_EBV-transformed_lymphocytes	/mnt/e/Metaxcan_SMR_TWAS/GTExv8/GTExv8//GTExv8.EUR.Cells_EBV-transformed_lymphocytes/ENSG00000261575.2.wgt.RDat	17	46267036	46267037	0.182	rs17762954	6.16	rs169201	0.140141	4.49	5.254	62	1	top1	0.14	2.6e-05	5.254	1.49e-07	0.0445912
ENSG00000262372	RP11-669E14.6	GTExv8.EUR.Thyroid	/mnt/e/Metaxcan_SMR_TWAS/GTExv8/GTExv8//GTExv8.EUR.Thyroid/ENSG00000262372.1.wgt.RDat	17	46035520	46035521	0.0229	rs17762954	6.16	rs17689882	0.01965	-3.61	6.075	29	1	top1	0.02	0.0012	-6.075	1.24e-09	0.000371095
ENSG00000262372	RP11-669E14.6	GTExv8.EUR.Esophagus_Muscularis	/mnt/e/Metaxcan_SMR_TWAS/GTExv8/GTExv8//GTExv8.EUR.Esophagus_Muscularis/ENSG00000262372.1.wgt.RDat	17	46035520	46035521	0.0294	rs17762954	6.16	rs17689882	0.012892	-3.23	6.075	29	29	susie	0.019	0.004	-6.15396	7.56e-10	0.000226248
ENSG00000262372	RP11-669E14.6	GTExv8.EUR.Testis	/mnt/e/Metaxcan_SMR_TWAS/GTExv8/GTExv8//GTExv8.EUR.Testis/ENSG00000262372.1.wgt.RDat	17	46035520	46035521	0.047	rs17762954	6.16	rs17689471	0.0459	-4.38	6.118	29	1	top1	0.046	0.00022	-6.118	9.48e-10	0.000283708
ENSG00000262500	RP11-259G18.2	GTExv8.EUR.Brain_Substantia_nigra	/mnt/e/Metaxcan_SMR_TWAS/GTExv8/GTExv8//GTExv8.EUR.Brain_Substantia_nigra/ENSG00000262500.1.wgt.RDat	17	46243605	46243606	0.3641	rs17762954	6.16	rs17689471	0.383792	6.33	6.118	59	20	enet	0.39	1.8e-12	6.0187	1.76e-09	0.000526715
ENSG00000262500	RP11-259G18.2	GTExv8.EUR.Ovary	/mnt/e/Metaxcan_SMR_TWAS/GTExv8/GTExv8//GTExv8.EUR.Ovary/ENSG00000262500.1.wgt.RDat	17	46243605	46243606	0.3116	rs17762954	6.16	rs169201	0.437918	8.09	5.254	58	1	top1	0.44	6e-19	5.254	1.49e-07	0.0445912
ENSG00000262500	RP11-259G18.2	GTExv8.EUR.Vagina	/mnt/e/Metaxcan_SMR_TWAS/GTExv8/GTExv8//GTExv8.EUR.Vagina/ENSG00000262500.1.wgt.RDat	17	46243605	46243606	0.3457	rs17762954	6.16	rs169201	0.560144	8.2	5.254	58	1	top1	0.56	5.3e-23	5.254	1.49e-07	0.0445912
ENSG00000262500	RP11-259G18.2	GTExv8.EUR.Liver	/mnt/e/Metaxcan_SMR_TWAS/GTExv8/GTExv8//GTExv8.EUR.Liver/ENSG00000262500.1.wgt.RDat	17	46243605	46243606	0.3305	rs17762954	6.16	rs17689471	0.451574	9.38	6.118	57	15	lasso	0.46	2.5e-25	5.8681	4.41e-09	0.00131978
ENSG00000262500	RP11-259G18.2	GTExv8.EUR.Esophagus_Muscularis	/mnt/e/Metaxcan_SMR_TWAS/GTExv8/GTExv8//GTExv8.EUR.Esophagus_Muscularis/ENSG00000262500.1.wgt.RDat	17	46243605	46243606	0.233	rs17762954	6.16	rs199448	0.438801	13.14	5.222	58	12	lasso	0.44	4.3e-51	5.74171	9.37e-09	0.00280416
ENSG00000262500	RP11-259G18.2	GTExv8.EUR.Breast_Mammary_Tissue	/mnt/e/Metaxcan_SMR_TWAS/GTExv8/GTExv8//GTExv8.EUR.Breast_Mammary_Tissue/ENSG00000262500.1.wgt.RDat	17	46243605	46243606	0.2662	rs17762954	6.16	rs169201	0.490118	12.86	5.254	57	57	susie	0.5	4e-51	5.23549	1.65e-07	0.0493796
ENSG00000262500	RP11-259G18.2	GTExv8.EUR.Whole_Blood	/mnt/e/Metaxcan_SMR_TWAS/GTExv8/GTExv8//GTExv8.EUR.Whole_Blood/ENSG00000262500.1.wgt.RDat	17	46243605	46243606	0.2741	rs17762954	6.16	rs169201	0.561	17.79	5.254	59	28	enet	0.57	2.6e-103	5.87878	4.13e-09	0.00123599
ENSG00000262500	RP11-259G18.2	GTExv8.EUR.Kidney_Cortex	/mnt/e/Metaxcan_SMR_TWAS/GTExv8/GTExv8//GTExv8.EUR.Kidney_Cortex/ENSG00000262500.1.wgt.RDat	17	46243605	46243606	0.46	rs17762954	6.16	rs169201	0.46485	5.93	5.254	55	11	lasso	0.51	1.3e-11	5.307	1.11e-07	0.033219
ENSG00000262500	RP11-259G18.2	GTExv8.EUR.Adrenal_Gland	/mnt/e/Metaxcan_SMR_TWAS/GTExv8/GTExv8//GTExv8.EUR.Adrenal_Gland/ENSG00000262500.1.wgt.RDat	17	46243605	46243606	0.2335	rs17762954	6.16	rs17689471	0.364938	8.47	6.118	58	58	susie	0.37	4.3e-21	6.09538	1.09e-09	0.000326204
ENSG00000262500	RP11-259G18.2	GTExv8.EUR.Colon_Transverse	/mnt/e/Metaxcan_SMR_TWAS/GTExv8/GTExv8//GTExv8.EUR.Colon_Transverse/ENSG00000262500.1.wgt.RDat	17	46243605	46243606	0.4298	rs17762954	6.16	rs169201	0.553599	12.79	5.254	55	16	lasso	0.56	3.2e-54	5.72914	1.01e-08	0.00302263
ENSG00000262500	RP11-259G18.2	GTExv8.EUR.Brain_Cortex	/mnt/e/Metaxcan_SMR_TWAS/GTExv8/GTExv8//GTExv8.EUR.Brain_Cortex/ENSG00000262500.1.wgt.RDat	17	46243605	46243606	0.3922	rs17762954	6.16	rs17689471	0.420287	9.02	6.118	59	59	susie	0.44	7.6e-25	6.083	1.18e-09	0.000353139
ENSG00000262500	RP11-259G18.2	GTExv8.EUR.Testis	/mnt/e/Metaxcan_SMR_TWAS/GTExv8/GTExv8//GTExv8.EUR.Testis/ENSG00000262500.1.wgt.RDat	17	46243605	46243606	0.4866	rs17762954	6.16	rs8072451	0.527	12.02	6.067	58	58	susie	0.53	4.6e-46	6.11298	9.78e-10	0.000292686
ENSG00000262500	RP11-259G18.2	GTExv8.EUR.Brain_Hippocampus	/mnt/e/Metaxcan_SMR_TWAS/GTExv8/GTExv8//GTExv8.EUR.Brain_Hippocampus/ENSG00000262500.1.wgt.RDat	17	46243605	46243606	0.3928	rs17762954	6.16	rs199443	0.51	9	5.15	58	12	lasso	0.54	4.1e-27	5.6789	1.36e-08	0.00407007
ENSG00000262500	RP11-259G18.2	GTExv8.EUR.Brain_Amygdala	/mnt/e/Metaxcan_SMR_TWAS/GTExv8/GTExv8//GTExv8.EUR.Brain_Amygdala/ENSG00000262500.1.wgt.RDat	17	46243605	46243606	0.3294	rs17762954	6.16	rs169201	0.464501	7.45	5.254	56	18	lasso	0.47	7e-18	5.5718	2.52e-08	0.0075416
ENSG00000262500	RP11-259G18.2	GTExv8.EUR.Esophagus_Gastroesophageal_Junction	/mnt/e/Metaxcan_SMR_TWAS/GTExv8/GTExv8//GTExv8.EUR.Esophagus_Gastroesophageal_Junction/ENSG00000262500.1.wgt.RDat	17	46243605	46243606	0.3963	rs17762954	6.16	rs199451	0.514356	12.02	5.225	58	26	enet	0.53	2.3e-46	5.50707	3.65e-08	0.0109234
ENSG00000262500	RP11-259G18.2	GTExv8.EUR.Skin_Not_Sun_Exposed_Suprapubic	/mnt/e/Metaxcan_SMR_TWAS/GTExv8/GTExv8//GTExv8.EUR.Skin_Not_Sun_Exposed_Suprapubic/ENSG00000262500.1.wgt.RDat	17	46243605	46243606	0.3033	rs17762954	6.16	rs169201	0.544	15.75	5.254	58	6	lasso	0.57	6.5e-81	5.73682	9.65e-09	0.00288796
ENSG00000262500	RP11-259G18.2	GTExv8.EUR.Skin_Sun_Exposed_Lower_leg	/mnt/e/Metaxcan_SMR_TWAS/GTExv8/GTExv8//GTExv8.EUR.Skin_Sun_Exposed_Lower_leg/ENSG00000262500.1.wgt.RDat	17	46243605	46243606	0.3388	rs17762954	6.16	rs199448	0.598302	17.49	5.222	59	22	enet	0.61	6.2e-107	5.82642	5.66e-09	0.00169387
ENSG00000262500	RP11-259G18.2	GTExv8.EUR.Brain_Hypothalamus	/mnt/e/Metaxcan_SMR_TWAS/GTExv8/GTExv8//GTExv8.EUR.Brain_Hypothalamus/ENSG00000262500.1.wgt.RDat	17	46243605	46243606	0.4806	rs17762954	6.16	rs199451	0.403338	8.68	5.225	59	24	enet	0.43	1.2e-20	5.44433	5.2e-08	0.015562
ENSG00000262500	RP11-259G18.2	GTExv8.EUR.Brain_Cerebellum	/mnt/e/Metaxcan_SMR_TWAS/GTExv8/GTExv8//GTExv8.EUR.Brain_Cerebellum/ENSG00000262500.1.wgt.RDat	17	46243605	46243606	0.3902	rs17762954	6.16	rs199439	0.419	9.36	5.222	59	59	susie	0.45	8.1e-26	5.78905	7.08e-09	0.00211883
ENSG00000262500	RP11-259G18.2	GTExv8.EUR.Colon_Sigmoid	/mnt/e/Metaxcan_SMR_TWAS/GTExv8/GTExv8//GTExv8.EUR.Colon_Sigmoid/ENSG00000262500.1.wgt.RDat	17	46243605	46243606	0.4034	rs17762954	6.16	rs17689471	0.577	12.4	6.118	55	1	top1	0.58	1.7e-51	6.118	9.48e-10	0.000283708
ENSG00000262500	RP11-259G18.2	GTExv8.EUR.Spleen	/mnt/e/Metaxcan_SMR_TWAS/GTExv8/GTExv8//GTExv8.EUR.Spleen/ENSG00000262500.1.wgt.RDat	17	46243605	46243606	0.5184	rs17762954	6.16	rs17689471	0.508	9.89	6.118	58	58	susie	0.55	2e-32	6.11752	9.5e-10	0.000284307
ENSG00000262500	RP11-259G18.2	GTExv8.EUR.Brain_Anterior_cingulate_cortex_BA24	/mnt/e/Metaxcan_SMR_TWAS/GTExv8/GTExv8//GTExv8.EUR.Brain_Anterior_cingulate_cortex_BA24/ENSG00000262500.1.wgt.RDat	17	46243605	46243606	0.3387	rs17762954	6.16	rs169201	0.44579	8.14	5.254	55	21	enet	0.47	2.9e-20	5.49704	3.86e-08	0.0115518
ENSG00000262500	RP11-259G18.2	GTExv8.EUR.Pituitary	/mnt/e/Metaxcan_SMR_TWAS/GTExv8/GTExv8//GTExv8.EUR.Pituitary/ENSG00000262500.1.wgt.RDat	17	46243605	46243606	0.3033	rs17762954	6.16	rs199451	0.512	10.75	5.225	59	15	lasso	0.52	9.2e-37	5.72428	1.04e-08	0.00311241
ENSG00000262500	RP11-259G18.2	GTExv8.EUR.Nerve_Tibial	/mnt/e/Metaxcan_SMR_TWAS/GTExv8/GTExv8//GTExv8.EUR.Nerve_Tibial/ENSG00000262500.1.wgt.RDat	17	46243605	46243606	0.1604	rs17762954	6.16	rs199439	0.340353	12.54	5.222	58	11	lasso	0.36	2.6e-44	5.76983	7.94e-09	0.0023762
ENSG00000262500	RP11-259G18.2	GTExv8.EUR.Lung	/mnt/e/Metaxcan_SMR_TWAS/GTExv8/GTExv8//GTExv8.EUR.Lung/ENSG00000262500.1.wgt.RDat	17	46243605	46243606	0.3091	rs17762954	6.16	rs169201	0.553	15.56	5.254	58	14	lasso	0.56	2.7e-79	5.44	5.34e-08	0.015981
ENSG00000262500	RP11-259G18.2	GTExv8.EUR.Thyroid	/mnt/e/Metaxcan_SMR_TWAS/GTExv8/GTExv8//GTExv8.EUR.Thyroid/ENSG00000262500.1.wgt.RDat	17	46243605	46243606	0.3446	rs17762954	6.16	rs199451	0.515691	16.28	5.225	58	29	enet	0.55	9.1e-85	5.57008	2.55e-08	0.00763139
ENSG00000262500	RP11-259G18.2	GTExv8.EUR.Small_Intestine_Terminal_Ileum	/mnt/e/Metaxcan_SMR_TWAS/GTExv8/GTExv8//GTExv8.EUR.Small_Intestine_Terminal_Ileum/ENSG00000262500.1.wgt.RDat	17	46243605	46243606	0.4986	rs17762954	6.16	rs17689471	0.591879	9.15	6.118	55	1	top1	0.59	4.7e-29	6.118	9.48e-10	0.000283708
ENSG00000262500	RP11-259G18.2	GTExv8.EUR.Adipose_Visceral_Omentum	/mnt/e/Metaxcan_SMR_TWAS/GTExv8/GTExv8//GTExv8.EUR.Adipose_Visceral_Omentum/ENSG00000262500.1.wgt.RDat	17	46243605	46243606	0.3095	rs17762954	6.16	rs199448	0.514657	14.37	5.222	59	21	enet	0.51	1.3e-63	5.6366	1.73e-08	0.00517737
ENSG00000262500	RP11-259G18.2	GTExv8.EUR.Brain_Cerebellar_Hemisphere	/mnt/e/Metaxcan_SMR_TWAS/GTExv8/GTExv8//GTExv8.EUR.Brain_Cerebellar_Hemisphere/ENSG00000262500.1.wgt.RDat	17	46243605	46243606	0.3176	rs17762954	6.16	rs17689471	0.523276	9.15	6.118	59	5	lasso	0.53	1e-27	5.80737	6.35e-09	0.00190036
ENSG00000262500	RP11-259G18.2	GTExv8.EUR.Uterus	/mnt/e/Metaxcan_SMR_TWAS/GTExv8/GTExv8//GTExv8.EUR.Uterus/ENSG00000262500.1.wgt.RDat	17	46243605	46243606	0.316	rs17762954	6.16	rs17689471	0.40193	6.87	6.118	56	56	susie	0.41	6.6e-14	5.96387	2.46e-09	0.000736204
ENSG00000262500	RP11-259G18.2	GTExv8.EUR.Brain_Spinal_cord_cervical_c-1	/mnt/e/Metaxcan_SMR_TWAS/GTExv8/GTExv8//GTExv8.EUR.Brain_Spinal_cord_cervical_c-1/ENSG00000262500.1.wgt.RDat	17	46243605	46243606	0.2621	rs17762954	6.16	rs199451	0.303745	6.33	5.225	56	56	susie	0.32	4e-11	5.42881	5.67e-08	0.0169686
ENSG00000262500	RP11-259G18.2	GTExv8.EUR.Prostate	/mnt/e/Metaxcan_SMR_TWAS/GTExv8/GTExv8//GTExv8.EUR.Prostate/ENSG00000262500.1.wgt.RDat	17	46243605	46243606	0.3845	rs17762954	6.16	rs199451	0.503194	9.69	5.225	58	13	lasso	0.51	4.1e-30	5.5565	2.75e-08	0.00822993
ENSG00000262539	RP11-259G18.3	GTExv8.EUR.Thyroid	/mnt/e/Metaxcan_SMR_TWAS/GTExv8/GTExv8//GTExv8.EUR.Thyroid/ENSG00000262539.1.wgt.RDat	17	46260605	46260606	0.4499	rs17762954	6.16	rs169201	0.602702	17.1	5.254	65	32	enet	0.62	9.2e-103	5.4138	6.17e-08	0.018465
ENSG00000262539	RP11-259G18.3	GTExv8.EUR.Esophagus_Gastroesophageal_Junction	/mnt/e/Metaxcan_SMR_TWAS/GTExv8/GTExv8//GTExv8.EUR.Esophagus_Gastroesophageal_Junction/ENSG00000262539.1.wgt.RDat	17	46260605	46260606	0.3808	rs17762954	6.16	rs169201	0.581382	12.67	5.254	65	1	top1	0.58	9.1e-54	5.254	1.49e-07	0.0445912
ENSG00000262539	RP11-259G18.3	GTExv8.EUR.Artery_Aorta	/mnt/e/Metaxcan_SMR_TWAS/GTExv8/GTExv8//GTExv8.EUR.Artery_Aorta/ENSG00000262539.1.wgt.RDat	17	46260605	46260606	0.4694	rs17762954	6.16	rs199448	0.529	13.57	5.222	62	24	enet	0.56	5.7e-61	5.81521	6.06e-09	0.00181358
ENSG00000262539	RP11-259G18.3	GTExv8.EUR.Heart_Left_Ventricle	/mnt/e/Metaxcan_SMR_TWAS/GTExv8/GTExv8//GTExv8.EUR.Heart_Left_Ventricle/ENSG00000262539.1.wgt.RDat	17	46260605	46260606	0.4327	rs17762954	6.16	rs17689471	0.555	13.81	6.118	65	16	lasso	0.59	8.1e-65	5.84948	4.93e-09	0.0014754
ENSG00000262539	RP11-259G18.3	GTExv8.EUR.Muscle_Skeletal	/mnt/e/Metaxcan_SMR_TWAS/GTExv8/GTExv8//GTExv8.EUR.Muscle_Skeletal/ENSG00000262539.1.wgt.RDat	17	46260605	46260606	0.3331	rs17762954	6.16	rs199533	0.582085	18.51	5.234	65	11	lasso	0.59	4.7e-116	5.72391	1.04e-08	0.00311241
ENSG00000262539	RP11-259G18.3	GTExv8.EUR.Kidney_Cortex	/mnt/e/Metaxcan_SMR_TWAS/GTExv8/GTExv8//GTExv8.EUR.Kidney_Cortex/ENSG00000262539.1.wgt.RDat	17	46260605	46260606	0.525	rs17762954	6.16	rs169201	0.47805	6.25	5.254	62	62	susie	0.53	2.8e-12	5.2369	1.63e-07	0.048781
ENSG00000262539	RP11-259G18.3	GTExv8.EUR.Esophagus_Muscularis	/mnt/e/Metaxcan_SMR_TWAS/GTExv8/GTExv8//GTExv8.EUR.Esophagus_Muscularis/ENSG00000262539.1.wgt.RDat	17	46260605	46260606	0.4056	rs17762954	6.16	rs169201	0.556771	14.78	5.254	65	7	lasso	0.57	2.6e-73	5.76348	8.24e-09	0.00246598
ENSG00000262539	RP11-259G18.3	GTExv8.EUR.Brain_Caudate_basal_ganglia	/mnt/e/Metaxcan_SMR_TWAS/GTExv8/GTExv8//GTExv8.EUR.Brain_Caudate_basal_ganglia/ENSG00000262539.1.wgt.RDat	17	46260605	46260606	0.3805	rs17762954	6.16	rs169201	0.568	10.12	5.254	64	7	lasso	0.59	3.5e-35	5.6639	1.48e-08	0.0044292
ENSG00000262539	RP11-259G18.3	GTExv8.EUR.Stomach	/mnt/e/Metaxcan_SMR_TWAS/GTExv8/GTExv8//GTExv8.EUR.Stomach/ENSG00000262539.1.wgt.RDat	17	46260605	46260606	0.3605	rs17762954	6.16	rs17689471	0.581452	12.25	6.118	63	1	top1	0.58	6.3e-51	6.118	9.48e-10	0.000283708
ENSG00000262539	RP11-259G18.3	GTExv8.EUR.Adipose_Subcutaneous	/mnt/e/Metaxcan_SMR_TWAS/GTExv8/GTExv8//GTExv8.EUR.Adipose_Subcutaneous/ENSG00000262539.1.wgt.RDat	17	46260605	46260606	0.4326	rs17762954	6.16	rs169201	0.609104	17.32	5.254	65	17	lasso	0.64	5.7e-109	5.83716	5.31e-09	0.00158912
ENSG00000262539	RP11-259G18.3	GTExv8.EUR.Brain_Amygdala	/mnt/e/Metaxcan_SMR_TWAS/GTExv8/GTExv8//GTExv8.EUR.Brain_Amygdala/ENSG00000262539.1.wgt.RDat	17	46260605	46260606	0.3792	rs17762954	6.16	rs169201	0.497426	7.91	5.254	63	27	enet	0.51	7e-20	5.845	5.07e-09	0.0015173
ENSG00000262539	RP11-259G18.3	GTExv8.EUR.Brain_Cerebellum	/mnt/e/Metaxcan_SMR_TWAS/GTExv8/GTExv8//GTExv8.EUR.Brain_Cerebellum/ENSG00000262539.1.wgt.RDat	17	46260605	46260606	0.4774	rs17762954	6.16	rs17689471	0.539	10.07	6.118	66	17	lasso	0.55	7e-34	5.94169	2.82e-09	0.000843941
ENSG00000262539	RP11-259G18.3	GTExv8.EUR.Brain_Cerebellar_Hemisphere	/mnt/e/Metaxcan_SMR_TWAS/GTExv8/GTExv8//GTExv8.EUR.Brain_Cerebellar_Hemisphere/ENSG00000262539.1.wgt.RDat	17	46260605	46260606	0.3462	rs17762954	6.16	rs199439	0.54302	9.4	5.222	66	14	lasso	0.55	5.2e-29	5.65959	1.52e-08	0.0045489
ENSG00000262539	RP11-259G18.3	GTExv8.EUR.Skin_Sun_Exposed_Lower_leg	/mnt/e/Metaxcan_SMR_TWAS/GTExv8/GTExv8//GTExv8.EUR.Skin_Sun_Exposed_Lower_leg/ENSG00000262539.1.wgt.RDat	17	46260605	46260606	0.418	rs17762954	6.16	rs169201	0.654909	18.25	5.254	66	28	enet	0.66	1.9e-122	5.71751	1.08e-08	0.00323212
ENSG00000262539	RP11-259G18.3	GTExv8.EUR.Brain_Anterior_cingulate_cortex_BA24	/mnt/e/Metaxcan_SMR_TWAS/GTExv8/GTExv8//GTExv8.EUR.Brain_Anterior_cingulate_cortex_BA24/ENSG00000262539.1.wgt.RDat	17	46260605	46260606	0.4302	rs17762954	6.16	rs169201	0.594973	8.93	5.254	62	1	top1	0.59	4.3e-28	5.254	1.49e-07	0.0445912
ENSG00000262539	RP11-259G18.3	GTExv8.EUR.Heart_Atrial_Appendage	/mnt/e/Metaxcan_SMR_TWAS/GTExv8/GTExv8//GTExv8.EUR.Heart_Atrial_Appendage/ENSG00000262539.1.wgt.RDat	17	46260605	46260606	0.4634	rs17762954	6.16	rs17689471	0.559191	13.58	6.118	66	19	lasso	0.57	2.1e-60	5.7806	7.44e-09	0.00222657
ENSG00000262539	RP11-259G18.3	GTExv8.EUR.Uterus	/mnt/e/Metaxcan_SMR_TWAS/GTExv8/GTExv8//GTExv8.EUR.Uterus/ENSG00000262539.1.wgt.RDat	17	46260605	46260606	0.552	rs17762954	6.16	rs17689471	0.539705	7.83	6.118	63	63	susie	0.55	6.3e-20	6.08429	1.17e-09	0.000350146
ENSG00000262539	RP11-259G18.3	GTExv8.EUR.Lung	/mnt/e/Metaxcan_SMR_TWAS/GTExv8/GTExv8//GTExv8.EUR.Lung/ENSG00000262539.1.wgt.RDat	17	46260605	46260606	0.366	rs17762954	6.16	rs169201	0.573	15.82	5.254	65	8	lasso	0.57	1.1e-82	5.44	5.27e-08	0.0157715
ENSG00000262539	RP11-259G18.3	GTExv8.EUR.Esophagus_Mucosa	/mnt/e/Metaxcan_SMR_TWAS/GTExv8/GTExv8//GTExv8.EUR.Esophagus_Mucosa/ENSG00000262539.1.wgt.RDat	17	46260605	46260606	0.4153	rs17762954	6.16	rs169201	0.578	15.4	5.254	65	1	top1	0.58	6.2e-79	5.254	1.49e-07	0.0445912
ENSG00000262539	RP11-259G18.3	GTExv8.EUR.Colon_Transverse	/mnt/e/Metaxcan_SMR_TWAS/GTExv8/GTExv8//GTExv8.EUR.Colon_Transverse/ENSG00000262539.1.wgt.RDat	17	46260605	46260606	0.481	rs17762954	6.16	rs17689471	0.582614	13.22	6.118	62	20	lasso	0.6	9e-61	5.80141	6.58e-09	0.0019692
ENSG00000262539	RP11-259G18.3	GTExv8.EUR.Breast_Mammary_Tissue	/mnt/e/Metaxcan_SMR_TWAS/GTExv8/GTExv8//GTExv8.EUR.Breast_Mammary_Tissue/ENSG00000262539.1.wgt.RDat	17	46260605	46260606	0.3814	rs17762954	6.16	rs199451	0.563918	13.84	5.225	64	7	lasso	0.59	6.4e-66	5.71691	1.08e-08	0.00323212
ENSG00000262539	RP11-259G18.3	GTExv8.EUR.Pituitary	/mnt/e/Metaxcan_SMR_TWAS/GTExv8/GTExv8//GTExv8.EUR.Pituitary/ENSG00000262539.1.wgt.RDat	17	46260605	46260606	0.3823	rs17762954	6.16	rs199451	0.56	11.29	5.225	66	12	lasso	0.57	3.5e-42	5.66768	1.45e-08	0.00433942
ENSG00000262539	RP11-259G18.3	GTExv8.EUR.Small_Intestine_Terminal_Ileum	/mnt/e/Metaxcan_SMR_TWAS/GTExv8/GTExv8//GTExv8.EUR.Small_Intestine_Terminal_Ileum/ENSG00000262539.1.wgt.RDat	17	46260605	46260606	0.4909	rs17762954	6.16	rs17689471	0.672605	9.74	6.118	62	1	top1	0.67	9.9e-36	6.118	9.48e-10	0.000283708
ENSG00000262539	RP11-259G18.3	GTExv8.EUR.Skin_Not_Sun_Exposed_Suprapubic	/mnt/e/Metaxcan_SMR_TWAS/GTExv8/GTExv8//GTExv8.EUR.Skin_Not_Sun_Exposed_Suprapubic/ENSG00000262539.1.wgt.RDat	17	46260605	46260606	0.3691	rs17762954	6.16	rs169201	0.585	16.21	5.254	65	23	enet	0.61	7.5e-89	5.65698	1.54e-08	0.00460876
ENSG00000262539	RP11-259G18.3	GTExv8.EUR.Colon_Sigmoid	/mnt/e/Metaxcan_SMR_TWAS/GTExv8/GTExv8//GTExv8.EUR.Colon_Sigmoid/ENSG00000262539.1.wgt.RDat	17	46260605	46260606	0.4584	rs17762954	6.16	rs17689471	0.6	12.63	6.118	62	1	top1	0.6	1.2e-54	6.118	9.48e-10	0.000283708
ENSG00000262539	RP11-259G18.3	GTExv8.EUR.Spleen	/mnt/e/Metaxcan_SMR_TWAS/GTExv8/GTExv8//GTExv8.EUR.Spleen/ENSG00000262539.1.wgt.RDat	17	46260605	46260606	0.6217	rs17762954	6.16	rs17689471	0.559	10	6.118	65	1	top1	0.56	1.6e-33	6.118	9.48e-10	0.000283708
ENSG00000262539	RP11-259G18.3	GTExv8.EUR.Artery_Coronary	/mnt/e/Metaxcan_SMR_TWAS/GTExv8/GTExv8//GTExv8.EUR.Artery_Coronary/ENSG00000262539.1.wgt.RDat	17	46260605	46260606	0.4025	rs17762954	6.16	rs169201	0.58865	10.19	5.254	65	17	lasso	0.59	1.7e-35	5.2651	1.4e-07	0.0418978
ENSG00000262539	RP11-259G18.3	GTExv8.EUR.Testis	/mnt/e/Metaxcan_SMR_TWAS/GTExv8/GTExv8//GTExv8.EUR.Testis/ENSG00000262539.1.wgt.RDat	17	46260605	46260606	0.5134	rs17762954	6.16	rs17689471	0.554	12.28	6.118	65	1	top1	0.55	2e-49	6.118	9.48e-10	0.000283708
ENSG00000262539	RP11-259G18.3	GTExv8.EUR.Brain_Frontal_Cortex_BA9	/mnt/e/Metaxcan_SMR_TWAS/GTExv8/GTExv8//GTExv8.EUR.Brain_Frontal_Cortex_BA9/ENSG00000262539.1.wgt.RDat	17	46260605	46260606	0.4117	rs17762954	6.16	rs169201	0.533408	9.21	5.254	66	66	susie	0.53	9.7e-28	5.2391	1.61e-07	0.0481825
ENSG00000262539	RP11-259G18.3	GTExv8.EUR.Adipose_Visceral_Omentum	/mnt/e/Metaxcan_SMR_TWAS/GTExv8/GTExv8//GTExv8.EUR.Adipose_Visceral_Omentum/ENSG00000262539.1.wgt.RDat	17	46260605	46260606	0.41	rs17762954	6.16	rs169201	0.542092	15.02	5.254	66	29	enet	0.58	2.8e-76	5.59636	2.19e-08	0.00655401
ENSG00000262539	RP11-259G18.3	GTExv8.EUR.Whole_Blood	/mnt/e/Metaxcan_SMR_TWAS/GTExv8/GTExv8//GTExv8.EUR.Whole_Blood/ENSG00000262539.1.wgt.RDat	17	46260605	46260606	0.3267	rs17762954	6.16	rs199448	0.625	18.83	5.222	66	16	lasso	0.64	2e-125	5.68573	1.3e-08	0.00389051
ENSG00000262539	RP11-259G18.3	GTExv8.EUR.Cells_EBV-transformed_lymphocytes	/mnt/e/Metaxcan_SMR_TWAS/GTExv8/GTExv8//GTExv8.EUR.Cells_EBV-transformed_lymphocytes/ENSG00000262539.1.wgt.RDat	17	46260605	46260606	0.512	rs17762954	6.16	rs169201	0.447741	7.66	5.254	62	62	susie	0.49	4.6e-18	5.7708	7.89e-09	0.00236124
ENSG00000262539	RP11-259G18.3	GTExv8.EUR.Brain_Hippocampus	/mnt/e/Metaxcan_SMR_TWAS/GTExv8/GTExv8//GTExv8.EUR.Brain_Hippocampus/ENSG00000262539.1.wgt.RDat	17	46260605	46260606	0.3829	rs17762954	6.16	rs199451	0.545	9.05	5.225	65	35	enet	0.55	1.2e-27	5.6185	1.93e-08	0.00577591
ENSG00000262539	RP11-259G18.3	GTExv8.EUR.Prostate	/mnt/e/Metaxcan_SMR_TWAS/GTExv8/GTExv8//GTExv8.EUR.Prostate/ENSG00000262539.1.wgt.RDat	17	46260605	46260606	0.3907	rs17762954	6.16	rs17689471	0.533531	10.03	6.118	65	65	susie	0.56	1.5e-33	6.1165	9.56e-10	0.000286102
ENSG00000262539	RP11-259G18.3	GTExv8.EUR.Ovary	/mnt/e/Metaxcan_SMR_TWAS/GTExv8/GTExv8//GTExv8.EUR.Ovary/ENSG00000262539.1.wgt.RDat	17	46260605	46260606	0.3679	rs17762954	6.16	rs169201	0.572072	8.87	5.254	65	1	top1	0.57	4.7e-27	5.254	1.49e-07	0.0445912
ENSG00000262539	RP11-259G18.3	GTExv8.EUR.Artery_Tibial	/mnt/e/Metaxcan_SMR_TWAS/GTExv8/GTExv8//GTExv8.EUR.Artery_Tibial/ENSG00000262539.1.wgt.RDat	17	46260605	46260606	0.4085	rs17762954	6.16	rs17689471	0.591	17.21	6.118	65	21	enet	0.63	2.8e-104	5.776	7.65e-09	0.00228942
ENSG00000262539	RP11-259G18.3	GTExv8.EUR.Brain_Cortex	/mnt/e/Metaxcan_SMR_TWAS/GTExv8/GTExv8//GTExv8.EUR.Brain_Cortex/ENSG00000262539.1.wgt.RDat	17	46260605	46260606	0.4848	rs17762954	6.16	rs199448	0.536263	10.07	5.222	66	31	enet	0.55	1.2e-33	5.43193	5.57e-08	0.0166693
ENSG00000262539	RP11-259G18.3	GTExv8.EUR.Cells_Cultured_fibroblasts	/mnt/e/Metaxcan_SMR_TWAS/GTExv8/GTExv8//GTExv8.EUR.Cells_Cultured_fibroblasts/ENSG00000262539.1.wgt.RDat	17	46260605	46260606	0.4552	rs17762954	6.16	rs169201	0.658	16.34	5.254	65	12	lasso	0.67	4.6e-100	5.69156	1.26e-08	0.0037708
ENSG00000262539	RP11-259G18.3	GTExv8.EUR.Nerve_Tibial	/mnt/e/Metaxcan_SMR_TWAS/GTExv8/GTExv8//GTExv8.EUR.Nerve_Tibial/ENSG00000262539.1.wgt.RDat	17	46260605	46260606	0.4033	rs17762954	6.16	rs169201	0.580748	15.96	5.254	65	1	top1	0.58	1.5e-84	5.254	1.49e-07	0.0445912
ENSG00000262539	RP11-259G18.3	GTExv8.EUR.Brain_Nucleus_accumbens_basal_ganglia	/mnt/e/Metaxcan_SMR_TWAS/GTExv8/GTExv8//GTExv8.EUR.Brain_Nucleus_accumbens_basal_ganglia/ENSG00000262539.1.wgt.RDat	17	46260605	46260606	0.3551	rs17762954	6.16	rs199451	0.501981	9.9	5.225	64	22	enet	0.53	5.2e-31	5.57586	2.46e-08	0.00736204
ENSG00000262539	RP11-259G18.3	GTExv8.EUR.Minor_Salivary_Gland	/mnt/e/Metaxcan_SMR_TWAS/GTExv8/GTExv8//GTExv8.EUR.Minor_Salivary_Gland/ENSG00000262539.1.wgt.RDat	17	46260605	46260606	0.509	rs17762954	6.16	rs8072451	0.54054	8.12	6.067	66	66	susie	0.57	2.2e-22	6.0395	1.55e-09	0.000463868
ENSG00000262539	RP11-259G18.3	GTExv8.EUR.Liver	/mnt/e/Metaxcan_SMR_TWAS/GTExv8/GTExv8//GTExv8.EUR.Liver/ENSG00000262539.1.wgt.RDat	17	46260605	46260606	0.5211	rs17762954	6.16	rs17689471	0.617899	10.74	6.118	64	28	enet	0.64	2.1e-41	5.9929	2.06e-09	0.000616496
ENSG00000262539	RP11-259G18.3	GTExv8.EUR.Adrenal_Gland	/mnt/e/Metaxcan_SMR_TWAS/GTExv8/GTExv8//GTExv8.EUR.Adrenal_Gland/ENSG00000262539.1.wgt.RDat	17	46260605	46260606	0.3663	rs17762954	6.16	rs17689471	0.538965	10.44	6.118	65	15	lasso	0.56	4.2e-36	5.88803	3.91e-09	0.00117015
ENSG00000262881	RP11-669E14.4	GTExv8.EUR.Breast_Mammary_Tissue	/mnt/e/Metaxcan_SMR_TWAS/GTExv8/GTExv8//GTExv8.EUR.Breast_Mammary_Tissue/ENSG00000262881.1.wgt.RDat	17	45910778	45910779	0.0277	rs17762954	6.16	rs1876829	-0.001282	-3.04	6.123	30	30	susie	0.011	0.032	-6.16776	6.93e-10	0.000207394
ENSG00000262881	RP11-669E14.4	GTExv8.EUR.Liver	/mnt/e/Metaxcan_SMR_TWAS/GTExv8/GTExv8//GTExv8.EUR.Liver/ENSG00000262881.1.wgt.RDat	17	45910778	45910779	0.2792	rs17762954	6.16	rs1876829	0.427007	-8.95	6.123	30	30	susie	0.44	7.8e-24	-6.1215	9.27e-10	0.000277423
ENSG00000263142	LRRC37A17P	GTExv8.EUR.Testis	/mnt/e/Metaxcan_SMR_TWAS/GTExv8/GTExv8//GTExv8.EUR.Testis/ENSG00000263142.5.wgt.RDat	17	47017192	47017193	0.1421	rs199529	5.59	rs169201	0.1	-5.46	5.254	296	1	top1	0.1	5.5e-08	-5.254	1.49e-07	0.0445912
ENSG00000263142	LRRC37A17P	GTExv8.EUR.Brain_Cerebellum	/mnt/e/Metaxcan_SMR_TWAS/GTExv8/GTExv8//GTExv8.EUR.Brain_Cerebellum/ENSG00000263142.5.wgt.RDat	17	47017192	47017193	0.1413	rs199529	5.59	rs169201	-0.00451	-3.35	5.254	298	298	susie	0.035	0.006	-5.33769	9.41e-08	0.0281613
ENSG00000263503	RP11-707O23.5	GTExv8.EUR.Thyroid	/mnt/e/Metaxcan_SMR_TWAS/GTExv8/GTExv8//GTExv8.EUR.Thyroid/ENSG00000263503.1.wgt.RDat	17	45602339	45602340	0.3544	rs17762954	6.16	rs17689471	0.537477	16.2	6.118	108	108	susie	0.54	6.2e-84	6.12436	9.1e-10	0.000272336
ENSG00000263503	RP11-707O23.5	GTExv8.EUR.Minor_Salivary_Gland	/mnt/e/Metaxcan_SMR_TWAS/GTExv8/GTExv8//GTExv8.EUR.Minor_Salivary_Gland/ENSG00000263503.1.wgt.RDat	17	45602339	45602340	0.601	rs17762954	6.16	rs8072451	0.48941	7.86	6.067	108	108	susie	0.52	1e-19	6.1078	1.01e-09	0.000302263
ENSG00000263503	RP11-707O23.5	GTExv8.EUR.Brain_Anterior_cingulate_cortex_BA24	/mnt/e/Metaxcan_SMR_TWAS/GTExv8/GTExv8//GTExv8.EUR.Brain_Anterior_cingulate_cortex_BA24/ENSG00000263503.1.wgt.RDat	17	45602339	45602340	0.438	rs17762954	6.16	rs17689471	0.492964	8.24	6.118	107	107	susie	0.5	4.7e-22	6.1176	9.5e-10	0.000284307
ENSG00000263503	RP11-707O23.5	GTExv8.EUR.Breast_Mammary_Tissue	/mnt/e/Metaxcan_SMR_TWAS/GTExv8/GTExv8//GTExv8.EUR.Breast_Mammary_Tissue/ENSG00000263503.1.wgt.RDat	17	45602339	45602340	0.3928	rs17762954	6.16	rs1876829	0.538963	13.33	6.123	107	16	enet	0.54	3e-57	6.08856	1.14e-09	0.000341168
ENSG00000263503	RP11-707O23.5	GTExv8.EUR.Brain_Putamen_basal_ganglia	/mnt/e/Metaxcan_SMR_TWAS/GTExv8/GTExv8//GTExv8.EUR.Brain_Putamen_basal_ganglia/ENSG00000263503.1.wgt.RDat	17	45602339	45602340	0.4612	rs17762954	6.16	rs17689471	0.421662	8.11	6.118	105	1	top1	0.42	6.6e-20	6.118	9.48e-10	0.000283708
ENSG00000263503	RP11-707O23.5	GTExv8.EUR.Nerve_Tibial	/mnt/e/Metaxcan_SMR_TWAS/GTExv8/GTExv8//GTExv8.EUR.Nerve_Tibial/ENSG00000263503.1.wgt.RDat	17	45602339	45602340	0.3647	rs17762954	6.16	rs8072451	0.518694	15.12	6.067	107	6	lasso	0.52	1.4e-71	6.11666	9.56e-10	0.000286102
ENSG00000263503	RP11-707O23.5	GTExv8.EUR.Brain_Hippocampus	/mnt/e/Metaxcan_SMR_TWAS/GTExv8/GTExv8//GTExv8.EUR.Brain_Hippocampus/ENSG00000263503.1.wgt.RDat	17	45602339	45602340	0.4184	rs17762954	6.16	rs17689471	0.506	8.77	6.118	108	108	susie	0.51	9.8e-25	6.1176	9.5e-10	0.000284307
ENSG00000263503	RP11-707O23.5	GTExv8.EUR.Liver	/mnt/e/Metaxcan_SMR_TWAS/GTExv8/GTExv8//GTExv8.EUR.Liver/ENSG00000263503.1.wgt.RDat	17	45602339	45602340	0.4743	rs17762954	6.16	rs17689471	0.595305	10.32	6.118	107	107	susie	0.6	1.2e-36	6.1218	9.25e-10	0.000276825
ENSG00000263503	RP11-707O23.5	GTExv8.EUR.Kidney_Cortex	/mnt/e/Metaxcan_SMR_TWAS/GTExv8/GTExv8//GTExv8.EUR.Kidney_Cortex/ENSG00000263503.1.wgt.RDat	17	45602339	45602340	0.548	rs17762954	6.16	rs17689471	0.56338	6.05	6.118	105	1	top1	0.56	3.7e-13	6.118	9.48e-10	0.000283708
ENSG00000263503	RP11-707O23.5	GTExv8.EUR.Brain_Cerebellar_Hemisphere	/mnt/e/Metaxcan_SMR_TWAS/GTExv8/GTExv8//GTExv8.EUR.Brain_Cerebellar_Hemisphere/ENSG00000263503.1.wgt.RDat	17	45602339	45602340	0.5372	rs17762954	6.16	rs8072451	0.514055	8.98	6.067	108	1	top1	0.51	2.8e-26	6.067	1.3e-09	0.000389051
ENSG00000263503	RP11-707O23.5	GTExv8.EUR.Esophagus_Mucosa	/mnt/e/Metaxcan_SMR_TWAS/GTExv8/GTExv8//GTExv8.EUR.Esophagus_Mucosa/ENSG00000263503.1.wgt.RDat	17	45602339	45602340	0.4234	rs17762954	6.16	rs17689471	0.507	14.56	6.118	110	12	lasso	0.52	1.5e-66	6.14563	7.96e-10	0.000238219
ENSG00000263503	RP11-707O23.5	GTExv8.EUR.Pancreas	/mnt/e/Metaxcan_SMR_TWAS/GTExv8/GTExv8//GTExv8.EUR.Pancreas/ENSG00000263503.1.wgt.RDat	17	45602339	45602340	0.3027	rs17762954	6.16	rs17689471	0.446	10.6	6.118	107	11	lasso	0.46	2.9e-34	6.11802	9.47e-10	0.000283409
ENSG00000263503	RP11-707O23.5	GTExv8.EUR.Stomach	/mnt/e/Metaxcan_SMR_TWAS/GTExv8/GTExv8//GTExv8.EUR.Stomach/ENSG00000263503.1.wgt.RDat	17	45602339	45602340	0.4775	rs17762954	6.16	rs17689471	0.589261	12.31	6.118	109	1	top1	0.59	5.5e-52	6.118	9.48e-10	0.000283708
ENSG00000263503	RP11-707O23.5	GTExv8.EUR.Spleen	/mnt/e/Metaxcan_SMR_TWAS/GTExv8/GTExv8//GTExv8.EUR.Spleen/ENSG00000263503.1.wgt.RDat	17	45602339	45602340	0.484	rs17762954	6.16	rs17689471	0.493	9.4	6.118	110	110	susie	0.49	3.1e-28	6.1176	9.5e-10	0.000284307
ENSG00000263503	RP11-707O23.5	GTExv8.EUR.Testis	/mnt/e/Metaxcan_SMR_TWAS/GTExv8/GTExv8//GTExv8.EUR.Testis/ENSG00000263503.1.wgt.RDat	17	45602339	45602340	0.5438	rs17762954	6.16	rs17689471	0.572	12.51	6.118	108	1	top1	0.57	8e-52	6.118	9.48e-10	0.000283708
ENSG00000263503	RP11-707O23.5	GTExv8.EUR.Uterus	/mnt/e/Metaxcan_SMR_TWAS/GTExv8/GTExv8//GTExv8.EUR.Uterus/ENSG00000263503.1.wgt.RDat	17	45602339	45602340	0.581	rs17762954	6.16	rs1876829	0.503477	7.38	6.123	107	107	susie	0.51	3.1e-18	6.26298	3.78e-10	0.000113124
ENSG00000263503	RP11-707O23.5	GTExv8.EUR.Artery_Tibial	/mnt/e/Metaxcan_SMR_TWAS/GTExv8/GTExv8//GTExv8.EUR.Artery_Tibial/ENSG00000263503.1.wgt.RDat	17	45602339	45602340	0.408	rs17762954	6.16	rs17689471	0.555	16.34	6.118	108	108	susie	0.56	2.7e-86	6.12446	9.1e-10	0.000272336
ENSG00000263503	RP11-707O23.5	GTExv8.EUR.Muscle_Skeletal	/mnt/e/Metaxcan_SMR_TWAS/GTExv8/GTExv8//GTExv8.EUR.Muscle_Skeletal/ENSG00000263503.1.wgt.RDat	17	45602339	45602340	0.409	rs17762954	6.16	rs17689471	0.612887	18.99	6.118	108	1	top1	0.61	4.4e-123	6.118	9.48e-10	0.000283708
ENSG00000263503	RP11-707O23.5	GTExv8.EUR.Brain_Cerebellum	/mnt/e/Metaxcan_SMR_TWAS/GTExv8/GTExv8//GTExv8.EUR.Brain_Cerebellum/ENSG00000263503.1.wgt.RDat	17	45602339	45602340	0.4192	rs17762954	6.16	rs17689471	0.461	9.32	6.118	108	1	top1	0.46	5.2e-27	6.118	9.48e-10	0.000283708
ENSG00000263503	RP11-707O23.5	GTExv8.EUR.Pituitary	/mnt/e/Metaxcan_SMR_TWAS/GTExv8/GTExv8//GTExv8.EUR.Pituitary/ENSG00000263503.1.wgt.RDat	17	45602339	45602340	0.3858	rs17762954	6.16	rs17689471	0.546	10.92	6.118	108	1	top1	0.55	2.7e-39	6.118	9.48e-10	0.000283708
ENSG00000263503	RP11-707O23.5	GTExv8.EUR.Small_Intestine_Terminal_Ileum	/mnt/e/Metaxcan_SMR_TWAS/GTExv8/GTExv8//GTExv8.EUR.Small_Intestine_Terminal_Ileum/ENSG00000263503.1.wgt.RDat	17	45602339	45602340	0.7004	rs17762954	6.16	rs17689471	0.641393	9.5	6.118	105	1	top1	0.64	5.7e-33	6.118	9.48e-10	0.000283708
ENSG00000263503	RP11-707O23.5	GTExv8.EUR.Esophagus_Muscularis	/mnt/e/Metaxcan_SMR_TWAS/GTExv8/GTExv8//GTExv8.EUR.Esophagus_Muscularis/ENSG00000263503.1.wgt.RDat	17	45602339	45602340	0.3891	rs17762954	6.16	rs17689471	0.517983	14.18	6.118	110	11	lasso	0.52	1.9e-63	6.11801	9.47e-10	0.000283409
ENSG00000263503	RP11-707O23.5	GTExv8.EUR.Artery_Coronary	/mnt/e/Metaxcan_SMR_TWAS/GTExv8/GTExv8//GTExv8.EUR.Artery_Coronary/ENSG00000263503.1.wgt.RDat	17	45602339	45602340	0.4295	rs17762954	6.16	rs17689471	0.48591	9.21	6.118	110	1	top1	0.49	5.3e-27	6.118	9.48e-10	0.000283708
ENSG00000263503	RP11-707O23.5	GTExv8.EUR.Adipose_Subcutaneous	/mnt/e/Metaxcan_SMR_TWAS/GTExv8/GTExv8//GTExv8.EUR.Adipose_Subcutaneous/ENSG00000263503.1.wgt.RDat	17	45602339	45602340	0.3595	rs17762954	6.16	rs17689471	0.579787	16.66	6.118	110	1	top1	0.58	4.6e-92	6.118	9.48e-10	0.000283708
ENSG00000263503	RP11-707O23.5	GTExv8.EUR.Heart_Left_Ventricle	/mnt/e/Metaxcan_SMR_TWAS/GTExv8/GTExv8//GTExv8.EUR.Heart_Left_Ventricle/ENSG00000263503.1.wgt.RDat	17	45602339	45602340	0.3864	rs17762954	6.16	rs17689471	0.55	13.4	6.118	108	1	top1	0.55	1.6e-58	6.118	9.48e-10	0.000283708
ENSG00000263503	RP11-707O23.5	GTExv8.EUR.Brain_Spinal_cord_cervical_c-1	/mnt/e/Metaxcan_SMR_TWAS/GTExv8/GTExv8//GTExv8.EUR.Brain_Spinal_cord_cervical_c-1/ENSG00000263503.1.wgt.RDat	17	45602339	45602340	0.4531	rs17762954	6.16	rs17689471	0.32752	6.15	6.118	107	13	lasso	0.34	5.8e-12	5.83557	5.36e-09	0.00160409
ENSG00000263503	RP11-707O23.5	GTExv8.EUR.Skin_Sun_Exposed_Lower_leg	/mnt/e/Metaxcan_SMR_TWAS/GTExv8/GTExv8//GTExv8.EUR.Skin_Sun_Exposed_Lower_leg/ENSG00000263503.1.wgt.RDat	17	45602339	45602340	0.3926	rs17762954	6.16	rs17689471	0.595758	17.39	6.118	108	1	top1	0.6	8.4e-102	6.118	9.48e-10	0.000283708
ENSG00000263503	RP11-707O23.5	GTExv8.EUR.Colon_Sigmoid	/mnt/e/Metaxcan_SMR_TWAS/GTExv8/GTExv8//GTExv8.EUR.Colon_Sigmoid/ENSG00000263503.1.wgt.RDat	17	45602339	45602340	0.4012	rs17762954	6.16	rs17689471	0.551	12.1	6.118	107	14	lasso	0.55	1.8e-48	6.14717	7.89e-10	0.000236124
ENSG00000263503	RP11-707O23.5	GTExv8.EUR.Skin_Not_Sun_Exposed_Suprapubic	/mnt/e/Metaxcan_SMR_TWAS/GTExv8/GTExv8//GTExv8.EUR.Skin_Not_Sun_Exposed_Suprapubic/ENSG00000263503.1.wgt.RDat	17	45602339	45602340	0.4523	rs17762954	6.16	rs8072451	0.589	15.96	6.067	107	4	lasso	0.59	6.8e-85	6.0937	1.1e-09	0.000329197
ENSG00000263503	RP11-707O23.5	GTExv8.EUR.Brain_Hypothalamus	/mnt/e/Metaxcan_SMR_TWAS/GTExv8/GTExv8//GTExv8.EUR.Brain_Hypothalamus/ENSG00000263503.1.wgt.RDat	17	45602339	45602340	0.5168	rs17762954	6.16	rs8072451	0.456341	8.49	6.067	108	1	top1	0.46	2.4e-22	6.067	1.3e-09	0.000389051
ENSG00000263503	RP11-707O23.5	GTExv8.EUR.Prostate	/mnt/e/Metaxcan_SMR_TWAS/GTExv8/GTExv8//GTExv8.EUR.Prostate/ENSG00000263503.1.wgt.RDat	17	45602339	45602340	0.5122	rs17762954	6.16	rs17689471	0.509922	9.74	6.118	110	7	lasso	0.52	8.5e-31	6.1282	8.89e-10	0.000266051
ENSG00000263503	RP11-707O23.5	GTExv8.EUR.Esophagus_Gastroesophageal_Junction	/mnt/e/Metaxcan_SMR_TWAS/GTExv8/GTExv8//GTExv8.EUR.Esophagus_Gastroesophageal_Junction/ENSG00000263503.1.wgt.RDat	17	45602339	45602340	0.4841	rs17762954	6.16	rs17689471	0.526684	12.12	6.118	108	108	susie	0.53	1.8e-47	6.08242	1.18e-09	0.000353139
ENSG00000263503	RP11-707O23.5	GTExv8.EUR.Artery_Aorta	/mnt/e/Metaxcan_SMR_TWAS/GTExv8/GTExv8//GTExv8.EUR.Artery_Aorta/ENSG00000263503.1.wgt.RDat	17	45602339	45602340	0.4315	rs17762954	6.16	rs1876829	0.514	13.01	6.123	107	1	top1	0.51	2.1e-53	6.123	9.18e-10	0.00027473
ENSG00000263503	RP11-707O23.5	GTExv8.EUR.Lung	/mnt/e/Metaxcan_SMR_TWAS/GTExv8/GTExv8//GTExv8.EUR.Lung/ENSG00000263503.1.wgt.RDat	17	45602339	45602340	0.3911	rs17762954	6.16	rs16940665	0.514	14.99	6.121	108	1	top1	0.51	2.7e-70	6.12	9.3e-10	0.000278321
ENSG00000263503	RP11-707O23.5	GTExv8.EUR.Heart_Atrial_Appendage	/mnt/e/Metaxcan_SMR_TWAS/GTExv8/GTExv8//GTExv8.EUR.Heart_Atrial_Appendage/ENSG00000263503.1.wgt.RDat	17	45602339	45602340	0.4388	rs17762954	6.16	rs17689471	0.542714	13.08	6.118	108	1	top1	0.54	1.6e-55	6.118	9.48e-10	0.000283708
ENSG00000263503	RP11-707O23.5	GTExv8.EUR.Brain_Caudate_basal_ganglia	/mnt/e/Metaxcan_SMR_TWAS/GTExv8/GTExv8//GTExv8.EUR.Brain_Caudate_basal_ganglia/ENSG00000263503.1.wgt.RDat	17	45602339	45602340	0.3529	rs17762954	6.16	rs1876829	0.423	8.58	6.123	107	1	top1	0.42	2.9e-22	6.123	9.18e-10	0.00027473
ENSG00000263503	RP11-707O23.5	GTExv8.EUR.Whole_Blood	/mnt/e/Metaxcan_SMR_TWAS/GTExv8/GTExv8//GTExv8.EUR.Whole_Blood/ENSG00000263503.1.wgt.RDat	17	45602339	45602340	0.3945	rs17762954	6.16	rs17689471	0.594	18.34	6.118	108	9	lasso	0.6	1.5e-113	6.11801	9.48e-10	0.000283708
ENSG00000263503	RP11-707O23.5	GTExv8.EUR.Adipose_Visceral_Omentum	/mnt/e/Metaxcan_SMR_TWAS/GTExv8/GTExv8//GTExv8.EUR.Adipose_Visceral_Omentum/ENSG00000263503.1.wgt.RDat	17	45602339	45602340	0.4179	rs17762954	6.16	rs17689471	0.542447	14.7	6.118	108	108	susie	0.55	2e-69	6.11969	9.38e-10	0.000280715
ENSG00000263503	RP11-707O23.5	GTExv8.EUR.Brain_Nucleus_accumbens_basal_ganglia	/mnt/e/Metaxcan_SMR_TWAS/GTExv8/GTExv8//GTExv8.EUR.Brain_Nucleus_accumbens_basal_ganglia/ENSG00000263503.1.wgt.RDat	17	45602339	45602340	0.3755	rs17762954	6.16	rs17689471	0.447088	9.14	6.118	107	12	lasso	0.46	7e-26	6.11803	9.47e-10	0.000283409
ENSG00000263503	RP11-707O23.5	GTExv8.EUR.Vagina	/mnt/e/Metaxcan_SMR_TWAS/GTExv8/GTExv8//GTExv8.EUR.Vagina/ENSG00000263503.1.wgt.RDat	17	45602339	45602340	0.405	rs17762954	6.16	rs17689471	0.511146	7.85	6.118	106	14	lasso	0.51	2e-20	6.1995	5.66e-10	0.000169387
ENSG00000263503	RP11-707O23.5	GTExv8.EUR.Brain_Cortex	/mnt/e/Metaxcan_SMR_TWAS/GTExv8/GTExv8//GTExv8.EUR.Brain_Cortex/ENSG00000263503.1.wgt.RDat	17	45602339	45602340	0.4338	rs17762954	6.16	rs17689471	0.493301	9.5	6.118	110	1	top1	0.49	9.7e-29	6.118	9.48e-10	0.000283708
ENSG00000263503	RP11-707O23.5	GTExv8.EUR.Brain_Substantia_nigra	/mnt/e/Metaxcan_SMR_TWAS/GTExv8/GTExv8//GTExv8.EUR.Brain_Substantia_nigra/ENSG00000263503.1.wgt.RDat	17	45602339	45602340	0.4795	rs17762954	6.16	rs17689471	0.339403	6.01	6.118	110	110	susie	0.35	6.8e-11	6.1175	9.51e-10	0.000284606
ENSG00000263503	RP11-707O23.5	GTExv8.EUR.Cells_EBV-transformed_lymphocytes	/mnt/e/Metaxcan_SMR_TWAS/GTExv8/GTExv8//GTExv8.EUR.Cells_EBV-transformed_lymphocytes/ENSG00000263503.1.wgt.RDat	17	45602339	45602340	0.645	rs17762954	6.16	rs17689471	0.481289	7.41	6.118	105	15	enet	0.5	2.1e-18	5.9333	2.97e-09	0.000888832
ENSG00000263503	RP11-707O23.5	GTExv8.EUR.Brain_Frontal_Cortex_BA9	/mnt/e/Metaxcan_SMR_TWAS/GTExv8/GTExv8//GTExv8.EUR.Brain_Frontal_Cortex_BA9/ENSG00000263503.1.wgt.RDat	17	45602339	45602340	0.3986	rs17762954	6.16	rs8072451	0.468603	8.58	6.067	108	1	top1	0.47	2.9e-23	6.067	1.3e-09	0.000389051
ENSG00000263503	RP11-707O23.5	GTExv8.EUR.Adrenal_Gland	/mnt/e/Metaxcan_SMR_TWAS/GTExv8/GTExv8//GTExv8.EUR.Adrenal_Gland/ENSG00000263503.1.wgt.RDat	17	45602339	45602340	0.4236	rs17762954	6.16	rs17689471	0.513469	10.07	6.118	110	110	susie	0.53	3.5e-33	6.15601	7.46e-10	0.000223255
ENSG00000263503	RP11-707O23.5	GTExv8.EUR.Brain_Amygdala	/mnt/e/Metaxcan_SMR_TWAS/GTExv8/GTExv8//GTExv8.EUR.Brain_Amygdala/ENSG00000263503.1.wgt.RDat	17	45602339	45602340	0.5693	rs17762954	6.16	rs1876829	0.495525	7.75	6.123	107	16	lasso	0.51	7.8e-20	6.1028	1.04e-09	0.000311241
ENSG00000263503	RP11-707O23.5	GTExv8.EUR.Colon_Transverse	/mnt/e/Metaxcan_SMR_TWAS/GTExv8/GTExv8//GTExv8.EUR.Colon_Transverse/ENSG00000263503.1.wgt.RDat	17	45602339	45602340	0.4993	rs17762954	6.16	rs17689471	0.599182	13.37	6.118	109	11	lasso	0.61	2.4e-61	6.11802	9.47e-10	0.000283409
ENSG00000263503	RP11-707O23.5	GTExv8.EUR.Ovary	/mnt/e/Metaxcan_SMR_TWAS/GTExv8/GTExv8//GTExv8.EUR.Ovary/ENSG00000263503.1.wgt.RDat	17	45602339	45602340	0.3565	rs17762954	6.16	rs17689471	0.457675	7.97	6.118	108	1	top1	0.46	5.2e-20	6.118	9.48e-10	0.000283708
ENSG00000263503	RP11-707O23.5	GTExv8.EUR.Cells_Cultured_fibroblasts	/mnt/e/Metaxcan_SMR_TWAS/GTExv8/GTExv8//GTExv8.EUR.Cells_Cultured_fibroblasts/ENSG00000263503.1.wgt.RDat	17	45602339	45602340	0.4819	rs17762954	6.16	rs17689471	0.591	15.56	6.118	108	5	lasso	0.6	2e-82	6.15375	7.57e-10	0.000226547
ENSG00000264070	DND1P1	GTExv8.EUR.Pancreas	/mnt/e/Metaxcan_SMR_TWAS/GTExv8/GTExv8//GTExv8.EUR.Pancreas/ENSG00000264070.1.wgt.RDat	17	45585870	45585871	0.4046	rs17762954	6.16	rs17689471	0.488	11.03	6.118	116	12	lasso	0.5	4.2e-38	6.12837	8.88e-10	0.000265752
ENSG00000264070	DND1P1	GTExv8.EUR.Adipose_Visceral_Omentum	/mnt/e/Metaxcan_SMR_TWAS/GTExv8/GTExv8//GTExv8.EUR.Adipose_Visceral_Omentum/ENSG00000264070.1.wgt.RDat	17	45585870	45585871	0.4758	rs17762954	6.16	rs17689471	0.521319	14.44	6.118	116	116	susie	0.53	4.4e-66	6.14549	7.97e-10	0.000238518
ENSG00000264070	DND1P1	GTExv8.EUR.Skin_Sun_Exposed_Lower_leg	/mnt/e/Metaxcan_SMR_TWAS/GTExv8/GTExv8//GTExv8.EUR.Skin_Sun_Exposed_Lower_leg/ENSG00000264070.1.wgt.RDat	17	45585870	45585871	0.3981	rs17762954	6.16	rs17689471	0.602917	17.49	6.118	116	1	top1	0.6	9.1e-104	6.118	9.48e-10	0.000283708
ENSG00000264070	DND1P1	GTExv8.EUR.Prostate	/mnt/e/Metaxcan_SMR_TWAS/GTExv8/GTExv8//GTExv8.EUR.Prostate/ENSG00000264070.1.wgt.RDat	17	45585870	45585871	0.5238	rs17762954	6.16	rs1876829	0.560042	10.21	6.123	118	12	lasso	0.57	3.2e-35	6.118	9.47e-10	0.000283409
ENSG00000264070	DND1P1	GTExv8.EUR.Brain_Cerebellum	/mnt/e/Metaxcan_SMR_TWAS/GTExv8/GTExv8//GTExv8.EUR.Brain_Cerebellum/ENSG00000264070.1.wgt.RDat	17	45585870	45585871	0.2512	rs17762954	6.16	rs17689471	0.231	6.76	6.118	117	117	susie	0.23	1.5e-12	6.11964	9.38e-10	0.000280715
ENSG00000264070	DND1P1	GTExv8.EUR.Thyroid	/mnt/e/Metaxcan_SMR_TWAS/GTExv8/GTExv8//GTExv8.EUR.Thyroid/ENSG00000264070.1.wgt.RDat	17	45585870	45585871	0.3933	rs17762954	6.16	rs17689471	0.519867	16	6.118	116	116	susie	0.53	1.5e-80	6.12448	9.1e-10	0.000272336
ENSG00000264070	DND1P1	GTExv8.EUR.Pituitary	/mnt/e/Metaxcan_SMR_TWAS/GTExv8/GTExv8//GTExv8.EUR.Pituitary/ENSG00000264070.1.wgt.RDat	17	45585870	45585871	0.4166	rs17762954	6.16	rs17689471	0.539	10.86	6.118	116	1	top1	0.54	1.3e-38	6.118	9.48e-10	0.000283708
ENSG00000264070	DND1P1	GTExv8.EUR.Esophagus_Mucosa	/mnt/e/Metaxcan_SMR_TWAS/GTExv8/GTExv8//GTExv8.EUR.Esophagus_Mucosa/ENSG00000264070.1.wgt.RDat	17	45585870	45585871	0.3468	rs17762954	6.16	rs17689471	0.364	12.41	6.118	118	118	susie	0.37	1.3e-43	6.11976	9.37e-10	0.000280416
ENSG00000264070	DND1P1	GTExv8.EUR.Minor_Salivary_Gland	/mnt/e/Metaxcan_SMR_TWAS/GTExv8/GTExv8//GTExv8.EUR.Minor_Salivary_Gland/ENSG00000264070.1.wgt.RDat	17	45585870	45585871	0.144	rs17762954	6.16	rs8072451	0.11137	4.24	6.067	117	117	susie	0.12	0.00011	6.1181	9.47e-10	0.000283409
ENSG00000264070	DND1P1	GTExv8.EUR.Kidney_Cortex	/mnt/e/Metaxcan_SMR_TWAS/GTExv8/GTExv8//GTExv8.EUR.Kidney_Cortex/ENSG00000264070.1.wgt.RDat	17	45585870	45585871	0.421	rs17762954	6.16	rs17689471	0.46014	5.58	6.118	115	115	susie	0.46	2.8e-10	6.1176	9.5e-10	0.000284307
ENSG00000264070	DND1P1	GTExv8.EUR.Testis	/mnt/e/Metaxcan_SMR_TWAS/GTExv8/GTExv8//GTExv8.EUR.Testis/ENSG00000264070.1.wgt.RDat	17	45585870	45585871	0.1806	rs17762954	6.16	rs17689471	0.192	-7.44	6.118	117	117	susie	0.19	1.9e-14	-6.11926	9.4e-10	0.000281314
ENSG00000264070	DND1P1	GTExv8.EUR.Brain_Anterior_cingulate_cortex_BA24	/mnt/e/Metaxcan_SMR_TWAS/GTExv8/GTExv8//GTExv8.EUR.Brain_Anterior_cingulate_cortex_BA24/ENSG00000264070.1.wgt.RDat	17	45585870	45585871	0.3084	rs17762954	6.16	rs17689471	0.385151	7.33	6.118	117	1	top1	0.39	6e-16	6.118	9.48e-10	0.000283708
ENSG00000264070	DND1P1	GTExv8.EUR.Uterus	/mnt/e/Metaxcan_SMR_TWAS/GTExv8/GTExv8//GTExv8.EUR.Uterus/ENSG00000264070.1.wgt.RDat	17	45585870	45585871	0.475	rs17762954	6.16	rs17689471	0.396938	6.59	6.118	116	116	susie	0.45	1.8e-15	5.85006	4.91e-09	0.00146942
ENSG00000264070	DND1P1	GTExv8.EUR.Brain_Hypothalamus	/mnt/e/Metaxcan_SMR_TWAS/GTExv8/GTExv8//GTExv8.EUR.Brain_Hypothalamus/ENSG00000264070.1.wgt.RDat	17	45585870	45585871	0.438	rs17762954	6.16	rs17689471	0.356836	7.61	6.118	117	1	top1	0.36	1.1e-16	6.118	9.48e-10	0.000283708
ENSG00000264070	DND1P1	GTExv8.EUR.Artery_Aorta	/mnt/e/Metaxcan_SMR_TWAS/GTExv8/GTExv8//GTExv8.EUR.Artery_Aorta/ENSG00000264070.1.wgt.RDat	17	45585870	45585871	0.415	rs17762954	6.16	rs17689471	0.46	12.36	6.118	116	26	enet	0.47	4.6e-47	6.06693	1.3e-09	0.000389051
ENSG00000264070	DND1P1	GTExv8.EUR.Adrenal_Gland	/mnt/e/Metaxcan_SMR_TWAS/GTExv8/GTExv8//GTExv8.EUR.Adrenal_Gland/ENSG00000264070.1.wgt.RDat	17	45585870	45585871	0.4384	rs17762954	6.16	rs17689471	0.520951	10.15	6.118	118	1	top1	0.52	1e-32	6.118	9.48e-10	0.000283708
ENSG00000264070	DND1P1	GTExv8.EUR.Brain_Putamen_basal_ganglia	/mnt/e/Metaxcan_SMR_TWAS/GTExv8/GTExv8//GTExv8.EUR.Brain_Putamen_basal_ganglia/ENSG00000264070.1.wgt.RDat	17	45585870	45585871	0.4851	rs17762954	6.16	rs17689471	0.417887	8.2	6.118	115	13	lasso	0.43	2.1e-20	6.0574	1.38e-09	0.000412993
ENSG00000264070	DND1P1	GTExv8.EUR.Esophagus_Gastroesophageal_Junction	/mnt/e/Metaxcan_SMR_TWAS/GTExv8/GTExv8//GTExv8.EUR.Esophagus_Gastroesophageal_Junction/ENSG00000264070.1.wgt.RDat	17	45585870	45585871	0.4573	rs17762954	6.16	rs17689471	0.502087	11.79	6.118	116	116	susie	0.53	1.2e-46	6.00806	1.88e-09	0.000562628
ENSG00000264070	DND1P1	GTExv8.EUR.Artery_Coronary	/mnt/e/Metaxcan_SMR_TWAS/GTExv8/GTExv8//GTExv8.EUR.Artery_Coronary/ENSG00000264070.1.wgt.RDat	17	45585870	45585871	0.3926	rs17762954	6.16	rs17689471	0.45412	8.93	6.118	119	1	top1	0.45	9.8e-25	6.118	9.48e-10	0.000283708
ENSG00000264070	DND1P1	GTExv8.EUR.Breast_Mammary_Tissue	/mnt/e/Metaxcan_SMR_TWAS/GTExv8/GTExv8//GTExv8.EUR.Breast_Mammary_Tissue/ENSG00000264070.1.wgt.RDat	17	45585870	45585871	0.4428	rs17762954	6.16	rs17689471	0.569173	13.67	6.118	116	1	top1	0.57	5.7e-62	6.118	9.48e-10	0.000283708
ENSG00000264070	DND1P1	GTExv8.EUR.Brain_Substantia_nigra	/mnt/e/Metaxcan_SMR_TWAS/GTExv8/GTExv8//GTExv8.EUR.Brain_Substantia_nigra/ENSG00000264070.1.wgt.RDat	17	45585870	45585871	0.4258	rs17762954	6.16	rs17689471	0.334427	5.9	6.118	119	11	lasso	0.34	1.4e-10	6.118	9.47e-10	0.000283409
ENSG00000264070	DND1P1	GTExv8.EUR.Small_Intestine_Terminal_Ileum	/mnt/e/Metaxcan_SMR_TWAS/GTExv8/GTExv8//GTExv8.EUR.Small_Intestine_Terminal_Ileum/ENSG00000264070.1.wgt.RDat	17	45585870	45585871	0.5484	rs17762954	6.16	rs17689471	0.681974	9.83	6.118	114	114	susie	0.68	7.1e-37	6.1176	9.5e-10	0.000284307
ENSG00000264070	DND1P1	GTExv8.EUR.Brain_Amygdala	/mnt/e/Metaxcan_SMR_TWAS/GTExv8/GTExv8//GTExv8.EUR.Brain_Amygdala/ENSG00000264070.1.wgt.RDat	17	45585870	45585871	0.4295	rs17762954	6.16	rs17689471	0.373976	6.77	6.118	117	15	lasso	0.38	6.3e-14	6.3514	2.13e-10	6.37445e-05
ENSG00000264070	DND1P1	GTExv8.EUR.Nerve_Tibial	/mnt/e/Metaxcan_SMR_TWAS/GTExv8/GTExv8//GTExv8.EUR.Nerve_Tibial/ENSG00000264070.1.wgt.RDat	17	45585870	45585871	0.3886	rs17762954	6.16	rs17689471	0.503675	14.94	6.118	116	116	susie	0.51	2.8e-69	6.12304	9.18e-10	0.00027473
ENSG00000264070	DND1P1	GTExv8.EUR.Ovary	/mnt/e/Metaxcan_SMR_TWAS/GTExv8/GTExv8//GTExv8.EUR.Ovary/ENSG00000264070.1.wgt.RDat	17	45585870	45585871	0.4476	rs17762954	6.16	rs17689471	0.490608	8.23	6.118	116	1	top1	0.49	7e-22	6.118	9.48e-10	0.000283708
ENSG00000264070	DND1P1	GTExv8.EUR.Spleen	/mnt/e/Metaxcan_SMR_TWAS/GTExv8/GTExv8//GTExv8.EUR.Spleen/ENSG00000264070.1.wgt.RDat	17	45585870	45585871	0.5339	rs17762954	6.16	rs1876829	0.479	9.24	6.123	118	1	top1	0.48	4.7e-27	6.123	9.18e-10	0.00027473
ENSG00000264070	DND1P1	GTExv8.EUR.Artery_Tibial	/mnt/e/Metaxcan_SMR_TWAS/GTExv8/GTExv8//GTExv8.EUR.Artery_Tibial/ENSG00000264070.1.wgt.RDat	17	45585870	45585871	0.4042	rs17762954	6.16	rs17689471	0.534	16.04	6.118	116	116	susie	0.54	4.2e-82	6.12471	9.08e-10	0.000271737
ENSG00000264070	DND1P1	GTExv8.EUR.Stomach	/mnt/e/Metaxcan_SMR_TWAS/GTExv8/GTExv8//GTExv8.EUR.Stomach/ENSG00000264070.1.wgt.RDat	17	45585870	45585871	0.4102	rs17762954	6.16	rs17689471	0.511613	11.53	6.118	118	1	top1	0.51	3e-42	6.118	9.48e-10	0.000283708
ENSG00000264070	DND1P1	GTExv8.EUR.Colon_Sigmoid	/mnt/e/Metaxcan_SMR_TWAS/GTExv8/GTExv8//GTExv8.EUR.Colon_Sigmoid/ENSG00000264070.1.wgt.RDat	17	45585870	45585871	0.4693	rs17762954	6.16	rs17689471	0.576	12.37	6.118	117	1	top1	0.58	2.5e-51	6.118	9.48e-10	0.000283708
ENSG00000264070	DND1P1	GTExv8.EUR.Heart_Left_Ventricle	/mnt/e/Metaxcan_SMR_TWAS/GTExv8/GTExv8//GTExv8.EUR.Heart_Left_Ventricle/ENSG00000264070.1.wgt.RDat	17	45585870	45585871	0.401	rs17762954	6.16	rs17689471	0.524	13.09	6.118	117	1	top1	0.52	1.6e-54	6.118	9.48e-10	0.000283708
ENSG00000264070	DND1P1	GTExv8.EUR.Adipose_Subcutaneous	/mnt/e/Metaxcan_SMR_TWAS/GTExv8/GTExv8//GTExv8.EUR.Adipose_Subcutaneous/ENSG00000264070.1.wgt.RDat	17	45585870	45585871	0.3983	rs17762954	6.16	rs17689471	0.549962	16.24	6.118	118	13	lasso	0.55	4.5e-85	6.13176	8.69e-10	0.000260066
ENSG00000264070	DND1P1	GTExv8.EUR.Whole_Blood	/mnt/e/Metaxcan_SMR_TWAS/GTExv8/GTExv8//GTExv8.EUR.Whole_Blood/ENSG00000264070.1.wgt.RDat	17	45585870	45585871	0.3791	rs17762954	6.16	rs17689471	0.525	17.17	6.118	116	9	lasso	0.53	8.2e-93	6.11801	9.48e-10	0.000283708
ENSG00000264070	DND1P1	GTExv8.EUR.Brain_Frontal_Cortex_BA9	/mnt/e/Metaxcan_SMR_TWAS/GTExv8/GTExv8//GTExv8.EUR.Brain_Frontal_Cortex_BA9/ENSG00000264070.1.wgt.RDat	17	45585870	45585871	0.3515	rs17762954	6.16	rs17689471	0.356624	7.58	6.118	117	1	top1	0.36	9.2e-17	6.118	9.48e-10	0.000283708
ENSG00000264070	DND1P1	GTExv8.EUR.Lung	/mnt/e/Metaxcan_SMR_TWAS/GTExv8/GTExv8//GTExv8.EUR.Lung/ENSG00000264070.1.wgt.RDat	17	45585870	45585871	0.3266	rs17762954	6.16	rs17689471	0.493	14.67	6.118	116	11	lasso	0.5	1.3e-66	6.17	6.94e-10	0.000207693
ENSG00000264070	DND1P1	GTExv8.EUR.Liver	/mnt/e/Metaxcan_SMR_TWAS/GTExv8/GTExv8//GTExv8.EUR.Liver/ENSG00000264070.1.wgt.RDat	17	45585870	45585871	0.4988	rs17762954	6.16	rs17689471	0.568891	10.08	6.118	116	41	enet	0.57	1.1e-34	6.0055	1.91e-09	0.000571606
ENSG00000264070	DND1P1	GTExv8.EUR.Heart_Atrial_Appendage	/mnt/e/Metaxcan_SMR_TWAS/GTExv8/GTExv8//GTExv8.EUR.Heart_Atrial_Appendage/ENSG00000264070.1.wgt.RDat	17	45585870	45585871	0.3975	rs17762954	6.16	rs17689471	0.46443	12.14	6.118	116	1	top1	0.46	1.1e-44	6.118	9.48e-10	0.000283708
ENSG00000264070	DND1P1	GTExv8.EUR.Brain_Cortex	/mnt/e/Metaxcan_SMR_TWAS/GTExv8/GTExv8//GTExv8.EUR.Brain_Cortex/ENSG00000264070.1.wgt.RDat	17	45585870	45585871	0.4093	rs17762954	6.16	rs17689471	0.45556	9.14	6.118	118	1	top1	0.46	6.7e-26	6.118	9.48e-10	0.000283708
ENSG00000264070	DND1P1	GTExv8.EUR.Vagina	/mnt/e/Metaxcan_SMR_TWAS/GTExv8/GTExv8//GTExv8.EUR.Vagina/ENSG00000264070.1.wgt.RDat	17	45585870	45585871	0.428	rs17762954	6.16	rs17689471	0.549148	8.12	6.118	114	114	susie	0.55	1.9e-22	6.1176	9.5e-10	0.000284307
ENSG00000264070	DND1P1	GTExv8.EUR.Skin_Not_Sun_Exposed_Suprapubic	/mnt/e/Metaxcan_SMR_TWAS/GTExv8/GTExv8//GTExv8.EUR.Skin_Not_Sun_Exposed_Suprapubic/ENSG00000264070.1.wgt.RDat	17	45585870	45585871	0.3821	rs17762954	6.16	rs17689471	0.558	15.54	6.118	116	9	lasso	0.56	6.5e-79	6.11788	9.48e-10	0.000283708
ENSG00000264070	DND1P1	GTExv8.EUR.Cells_EBV-transformed_lymphocytes	/mnt/e/Metaxcan_SMR_TWAS/GTExv8/GTExv8//GTExv8.EUR.Cells_EBV-transformed_lymphocytes/ENSG00000264070.1.wgt.RDat	17	45585870	45585871	0.504	rs17762954	6.16	rs17689471	0.391861	6.81	6.118	115	1	top1	0.39	7.4e-14	6.118	9.48e-10	0.000283708
ENSG00000264070	DND1P1	GTExv8.EUR.Brain_Hippocampus	/mnt/e/Metaxcan_SMR_TWAS/GTExv8/GTExv8//GTExv8.EUR.Brain_Hippocampus/ENSG00000264070.1.wgt.RDat	17	45585870	45585871	0.3515	rs17762954	6.16	rs17689471	0.405	7.99	6.118	117	117	susie	0.41	7.8e-19	6.1176	9.5e-10	0.000284307
ENSG00000264070	DND1P1	GTExv8.EUR.Esophagus_Muscularis	/mnt/e/Metaxcan_SMR_TWAS/GTExv8/GTExv8//GTExv8.EUR.Esophagus_Muscularis/ENSG00000264070.1.wgt.RDat	17	45585870	45585871	0.3864	rs17762954	6.16	rs17689471	0.507028	14.02	6.118	118	10	lasso	0.51	3.5e-61	6.11586	9.6e-10	0.000287299
ENSG00000264070	DND1P1	GTExv8.EUR.Brain_Cerebellar_Hemisphere	/mnt/e/Metaxcan_SMR_TWAS/GTExv8/GTExv8//GTExv8.EUR.Brain_Cerebellar_Hemisphere/ENSG00000264070.1.wgt.RDat	17	45585870	45585871	0.1867	rs17762954	6.16	rs17689471	0.239785	6.39	6.118	117	117	susie	0.25	1.7e-11	6.12089	9.31e-10	0.00027862
ENSG00000264070	DND1P1	GTExv8.EUR.Brain_Caudate_basal_ganglia	/mnt/e/Metaxcan_SMR_TWAS/GTExv8/GTExv8//GTExv8.EUR.Brain_Caudate_basal_ganglia/ENSG00000264070.1.wgt.RDat	17	45585870	45585871	0.3695	rs17762954	6.16	rs17689471	0.403	8.4	6.118	117	1	top1	0.4	5.3e-21	6.118	9.48e-10	0.000283708
ENSG00000264070	DND1P1	GTExv8.EUR.Cells_Cultured_fibroblasts	/mnt/e/Metaxcan_SMR_TWAS/GTExv8/GTExv8//GTExv8.EUR.Cells_Cultured_fibroblasts/ENSG00000264070.1.wgt.RDat	17	45585870	45585871	0.4123	rs17762954	6.16	rs17689471	0.515	14.45	6.118	116	5	lasso	0.52	8.6e-66	6.15095	7.7e-10	0.000230438
ENSG00000264070	DND1P1	GTExv8.EUR.Colon_Transverse	/mnt/e/Metaxcan_SMR_TWAS/GTExv8/GTExv8//GTExv8.EUR.Colon_Transverse/ENSG00000264070.1.wgt.RDat	17	45585870	45585871	0.4735	rs17762954	6.16	rs17689471	0.592957	13.27	6.118	118	118	susie	0.6	7.9e-60	6.11928	9.4e-10	0.000281314
ENSG00000264070	DND1P1	GTExv8.EUR.Brain_Nucleus_accumbens_basal_ganglia	/mnt/e/Metaxcan_SMR_TWAS/GTExv8/GTExv8//GTExv8.EUR.Brain_Nucleus_accumbens_basal_ganglia/ENSG00000264070.1.wgt.RDat	17	45585870	45585871	0.2978	rs17762954	6.16	rs17689471	0.340543	7.91	6.118	117	117	susie	0.34	2.9e-18	6.1185	9.45e-10	0.00028281
ENSG00000264070	DND1P1	GTExv8.EUR.Brain_Spinal_cord_cervical_c-1	/mnt/e/Metaxcan_SMR_TWAS/GTExv8/GTExv8//GTExv8.EUR.Brain_Spinal_cord_cervical_c-1/ENSG00000264070.1.wgt.RDat	17	45585870	45585871	0.4581	rs17762954	6.16	rs17689471	0.300706	6.05	6.118	116	116	susie	0.31	5.4e-11	6.11758	9.5e-10	0.000284307
ENSG00000264070	DND1P1	GTExv8.EUR.Muscle_Skeletal	/mnt/e/Metaxcan_SMR_TWAS/GTExv8/GTExv8//GTExv8.EUR.Muscle_Skeletal/ENSG00000264070.1.wgt.RDat	17	45585870	45585871	0.3828	rs17762954	6.16	rs17689471	0.585799	18.56	6.118	116	1	top1	0.59	1.8e-114	6.118	9.48e-10	0.000283708
ENSG00000264589	MAPT-AS1	GTExv8.EUR.Brain_Caudate_basal_ganglia	/mnt/e/Metaxcan_SMR_TWAS/GTExv8/GTExv8//GTExv8.EUR.Brain_Caudate_basal_ganglia/ENSG00000264589.2.wgt.RDat	17	45895629	45895630	0.2243	rs17762954	6.16	rs8072451	0.194	-6.12	6.067	30	14	enet	0.24	5e-12	-5.4622	4.7e-08	0.0140657
ENSG00000264589	MAPT-AS1	GTExv8.EUR.Brain_Hippocampus	/mnt/e/Metaxcan_SMR_TWAS/GTExv8/GTExv8//GTExv8.EUR.Brain_Hippocampus/ENSG00000264589.2.wgt.RDat	17	45895629	45895630	0.0645	rs17762954	6.16	rs17689471	0.063	-4.23	6.118	31	1	top1	0.063	0.0011	-6.118	9.48e-10	0.000283708
ENSG00000264589	MAPT-AS1	GTExv8.EUR.Brain_Nucleus_accumbens_basal_ganglia	/mnt/e/Metaxcan_SMR_TWAS/GTExv8/GTExv8//GTExv8.EUR.Brain_Nucleus_accumbens_basal_ganglia/ENSG00000264589.2.wgt.RDat	17	45895629	45895630	0.3889	rs17762954	6.16	rs1876829	0.329666	-7.86	6.123	30	5	lasso	0.35	1.9e-18	-6.08449	1.17e-09	0.000350146
ENSG00000264589	MAPT-AS1	GTExv8.EUR.Muscle_Skeletal	/mnt/e/Metaxcan_SMR_TWAS/GTExv8/GTExv8//GTExv8.EUR.Muscle_Skeletal/ENSG00000264589.2.wgt.RDat	17	45895629	45895630	0.0992	rs17762954	6.16	rs11012	0.103607	-7.96	5.54	31	1	top1	0.1	7.3e-16	-5.54	3.02e-08	0.00903795
ENSG00000264589	MAPT-AS1	GTExv8.EUR.Brain_Putamen_basal_ganglia	/mnt/e/Metaxcan_SMR_TWAS/GTExv8/GTExv8//GTExv8.EUR.Brain_Putamen_basal_ganglia/ENSG00000264589.2.wgt.RDat	17	45895629	45895630	0.0865	rs17762954	6.16	rs8072451	0.108062	-4.37	6.067	30	1	top1	0.11	2e-05	-6.067	1.3e-09	0.000389051
ENSG00000264589	MAPT-AS1	GTExv8.EUR.Brain_Hypothalamus	/mnt/e/Metaxcan_SMR_TWAS/GTExv8/GTExv8//GTExv8.EUR.Brain_Hypothalamus/ENSG00000264589.2.wgt.RDat	17	45895629	45895630	0.337	rs17762954	6.16	rs17689471	0.271784	-6.68	6.118	31	31	susie	0.28	8.7e-13	-6.11818	9.47e-10	0.000283409
ENSG00000264589	MAPT-AS1	GTExv8.EUR.Brain_Cerebellum	/mnt/e/Metaxcan_SMR_TWAS/GTExv8/GTExv8//GTExv8.EUR.Brain_Cerebellum/ENSG00000264589.2.wgt.RDat	17	45895629	45895630	0.0825	rs17762954	6.16	rs17689471	0.0389	-3.18	6.118	31	1	top1	0.039	0.0038	-6.118	9.48e-10	0.000283708
ENSG00000264589	MAPT-AS1	GTExv8.EUR.Brain_Spinal_cord_cervical_c-1	/mnt/e/Metaxcan_SMR_TWAS/GTExv8/GTExv8//GTExv8.EUR.Brain_Spinal_cord_cervical_c-1/ENSG00000264589.2.wgt.RDat	17	45895629	45895630	0.2247	rs17762954	6.16	rs16940665	0.182385	-5.01	6.121	30	30	susie	0.19	5.8e-07	-6.11785	9.48e-10	0.000283708
ENSG00000265964	RP11-293E1.1	GTExv8.EUR.Testis	/mnt/e/Metaxcan_SMR_TWAS/GTExv8/GTExv8//GTExv8.EUR.Testis/ENSG00000265964.1.wgt.RDat	17	45734668	45734669	0.1549	rs17762954	6.16	rs110402	0.0312	4.32	-3.882	59	24	enet	0.052	8.6e-05	-5.51656	3.46e-08	0.0103547
ENSG00000266918	RP11-798G7.8	GTExv8.EUR.Stomach	/mnt/e/Metaxcan_SMR_TWAS/GTExv8/GTExv8//GTExv8.EUR.Stomach/ENSG00000266918.1.wgt.RDat	17	45531576	45531577	0.136	rs17762954	6.16	rs17689471	0.020977	4.42	6.118	143	143	susie	0.064	2e-05	5.7471	9.08e-09	0.00271737
ENSG00000266918	RP11-798G7.8	GTExv8.EUR.Brain_Cerebellar_Hemisphere	/mnt/e/Metaxcan_SMR_TWAS/GTExv8/GTExv8//GTExv8.EUR.Brain_Cerebellar_Hemisphere/ENSG00000266918.1.wgt.RDat	17	45531576	45531577	0.3065	rs17762954	6.16	rs17689471	0.280116	6.88	6.118	142	10	lasso	0.3	8.3e-14	6.16588	7.01e-10	0.000209788
ENSG00000266918	RP11-798G7.8	GTExv8.EUR.Esophagus_Gastroesophageal_Junction	/mnt/e/Metaxcan_SMR_TWAS/GTExv8/GTExv8//GTExv8.EUR.Esophagus_Gastroesophageal_Junction/ENSG00000266918.1.wgt.RDat	17	45531576	45531577	0.1079	rs17762954	6.16	rs17689471	0.026003	4.74	6.118	141	13	lasso	0.083	7.4e-07	6.37953	1.78e-10	5.32701e-05
ENSG00000266918	RP11-798G7.8	GTExv8.EUR.Colon_Sigmoid	/mnt/e/Metaxcan_SMR_TWAS/GTExv8/GTExv8//GTExv8.EUR.Colon_Sigmoid/ENSG00000266918.1.wgt.RDat	17	45531576	45531577	0.1409	rs17762954	6.16	rs1876829	0.12	5.79	6.123	142	1	top1	0.12	4e-09	6.123	9.18e-10	0.00027473
ENSG00000266918	RP11-798G7.8	GTExv8.EUR.Thyroid	/mnt/e/Metaxcan_SMR_TWAS/GTExv8/GTExv8//GTExv8.EUR.Thyroid/ENSG00000266918.1.wgt.RDat	17	45531576	45531577	0.1503	rs17762954	6.16	rs17689882	0.111587	7.49	6.075	141	10	lasso	0.13	1.8e-16	6.29652	3.04e-10	9.09781e-05
ENSG00000266918	RP11-798G7.8	GTExv8.EUR.Adipose_Subcutaneous	/mnt/e/Metaxcan_SMR_TWAS/GTExv8/GTExv8//GTExv8.EUR.Adipose_Subcutaneous/ENSG00000266918.1.wgt.RDat	17	45531576	45531577	0.1004	rs17762954	6.16	rs1876829	0.033105	5.27	6.123	143	13	lasso	0.051	3.4e-07	5.88222	4.05e-09	0.00121204
ENSG00000266918	RP11-798G7.8	GTExv8.EUR.Artery_Aorta	/mnt/e/Metaxcan_SMR_TWAS/GTExv8/GTExv8//GTExv8.EUR.Artery_Aorta/ENSG00000266918.1.wgt.RDat	17	45531576	45531577	0.0941	rs17762954	6.16	rs12944712	0.0618	4.95	4.362	141	141	susie	0.066	1.4e-06	5.68661	1.3e-08	0.00389051
ENSG00000266918	RP11-798G7.8	GTExv8.EUR.Nerve_Tibial	/mnt/e/Metaxcan_SMR_TWAS/GTExv8/GTExv8//GTExv8.EUR.Nerve_Tibial/ENSG00000266918.1.wgt.RDat	17	45531576	45531577	0.1123	rs17762954	6.16	rs17689882	0.079097	6.05	6.075	141	12	lasso	0.083	4.5e-10	6.41138	1.44e-10	4.30949e-05
ENSG00000266918	RP11-798G7.8	GTExv8.EUR.Uterus	/mnt/e/Metaxcan_SMR_TWAS/GTExv8/GTExv8//GTExv8.EUR.Uterus/ENSG00000266918.1.wgt.RDat	17	45531576	45531577	0.411	rs17762954	6.16	rs17689471	0.218127	4.92	6.118	141	1	top1	0.22	2.4e-07	6.118	9.48e-10	0.000283708
ENSG00000266918	RP11-798G7.8	GTExv8.EUR.Muscle_Skeletal	/mnt/e/Metaxcan_SMR_TWAS/GTExv8/GTExv8//GTExv8.EUR.Muscle_Skeletal/ENSG00000266918.1.wgt.RDat	17	45531576	45531577	0.1312	rs17762954	6.16	rs17689471	0.135749	9	6.118	141	1	top1	0.14	1.5e-20	6.118	9.48e-10	0.000283708
ENSG00000266918	RP11-798G7.8	GTExv8.EUR.Spleen	/mnt/e/Metaxcan_SMR_TWAS/GTExv8/GTExv8//GTExv8.EUR.Spleen/ENSG00000266918.1.wgt.RDat	17	45531576	45531577	0.1033	rs17762954	6.16	rs11012	9.17e-05	3.43	5.54	143	4	lasso	0.024	0.022	5.37915	7.48e-08	0.0223854
ENSG00000266918	RP11-798G7.8	GTExv8.EUR.Artery_Tibial	/mnt/e/Metaxcan_SMR_TWAS/GTExv8/GTExv8//GTExv8.EUR.Artery_Tibial/ENSG00000266918.1.wgt.RDat	17	45531576	45531577	0.088	rs17762954	6.16	rs17689471	0.0522	5.23	6.118	141	10	lasso	0.058	6.4e-08	6.30935	2.8e-10	8.37956e-05
ENSG00000266918	RP11-798G7.8	GTExv8.EUR.Brain_Cerebellum	/mnt/e/Metaxcan_SMR_TWAS/GTExv8/GTExv8//GTExv8.EUR.Brain_Cerebellum/ENSG00000266918.1.wgt.RDat	17	45531576	45531577	0.206	rs17762954	6.16	rs17689471	0.162	5.66	6.118	142	1	top1	0.16	6.1e-09	6.118	9.48e-10	0.000283708
ENSG00000266918	RP11-798G7.8	GTExv8.EUR.Skin_Not_Sun_Exposed_Suprapubic	/mnt/e/Metaxcan_SMR_TWAS/GTExv8/GTExv8//GTExv8.EUR.Skin_Not_Sun_Exposed_Suprapubic/ENSG00000266918.1.wgt.RDat	17	45531576	45531577	0.0519	rs17762954	6.16	rs17689882	0.0195	4.4	6.075	141	141	susie	0.031	0.00015	6.12494	9.07e-10	0.000271438
ENSG00000266918	RP11-798G7.8	GTExv8.EUR.Pituitary	/mnt/e/Metaxcan_SMR_TWAS/GTExv8/GTExv8//GTExv8.EUR.Pituitary/ENSG00000266918.1.wgt.RDat	17	45531576	45531577	0.1526	rs17762954	6.16	rs2664008	0.0654	-5.23	-2.738	141	14	enet	0.13	1.9e-08	5.73519	9.74e-09	0.00291489
ENSG00000266918	RP11-798G7.8	GTExv8.EUR.Pancreas	/mnt/e/Metaxcan_SMR_TWAS/GTExv8/GTExv8//GTExv8.EUR.Pancreas/ENSG00000266918.1.wgt.RDat	17	45531576	45531577	0.1202	rs17762954	6.16	rs17689471	0.0128	4.17	6.118	141	32	enet	0.065	3.4e-05	5.75691	8.57e-09	0.00256474
ENSG00000266918	RP11-798G7.8	GTExv8.EUR.Skin_Sun_Exposed_Lower_leg	/mnt/e/Metaxcan_SMR_TWAS/GTExv8/GTExv8//GTExv8.EUR.Skin_Sun_Exposed_Lower_leg/ENSG00000266918.1.wgt.RDat	17	45531576	45531577	0.0635	rs17762954	6.16	rs2664008	0.015345	-4.52	-2.738	141	27	enet	0.04	3.3e-06	5.68189	1.33e-08	0.00398029
ENSG00000267198	RP11-798G7.6	GTExv8.EUR.Skin_Sun_Exposed_Lower_leg	/mnt/e/Metaxcan_SMR_TWAS/GTExv8/GTExv8//GTExv8.EUR.Skin_Sun_Exposed_Lower_leg/ENSG00000267198.1.wgt.RDat	17	45545803	45545804	0.041	rs17762954	6.16	rs17689471	0.027393	-4.06	6.118	134	1	top1	0.027	0.00011	-6.118	9.48e-10	0.000283708
ENSG00000267344	CTB-39G8.3	GTExv8.EUR.Lung	/mnt/e/Metaxcan_SMR_TWAS/GTExv8/GTExv8//GTExv8.EUR.Lung/ENSG00000267344.1.wgt.RDat	17	45397024	45397025	0.0517	rs17762954	6.16	rs16940665	0.00104	-3.49	6.121	211	211	susie	0.0051	0.073	-6.05	1.46e-09	0.000436934
ENSG00000267344	CTB-39G8.3	GTExv8.EUR.Esophagus_Mucosa	/mnt/e/Metaxcan_SMR_TWAS/GTExv8/GTExv8//GTExv8.EUR.Esophagus_Mucosa/ENSG00000267344.1.wgt.RDat	17	45397024	45397025	0.0644	rs17762954	6.16	rs17689882	0.0492	-4.65	6.075	213	1	top1	0.049	3.3e-06	-6.075	1.24e-09	0.000371095
ENSG00000267344	CTB-39G8.3	GTExv8.EUR.Testis	/mnt/e/Metaxcan_SMR_TWAS/GTExv8/GTExv8//GTExv8.EUR.Testis/ENSG00000267344.1.wgt.RDat	17	45397024	45397025	0.1023	rs17762954	6.16	rs11012	0.0559	-4.23	5.54	212	1	top1	0.056	4.9e-05	-5.54	3.02e-08	0.00903795
ENSG00000269918	AF131215.9	GTExv8.EUR.Muscle_Skeletal	/mnt/e/Metaxcan_SMR_TWAS/GTExv8/GTExv8//GTExv8.EUR.Muscle_Skeletal/ENSG00000269918.1.wgt.RDat	8	11106703	11106704	0.0579	rs2898261	-5.1	rs7832722	0.0338	-5.78	-4.626	627	9	lasso	0.05	2.5e-08	5.4898	4.02e-08	0.0120307
ENSG00000270941	RP5-966M1.5	GTExv8.EUR.Brain_Cerebellar_Hemisphere	/mnt/e/Metaxcan_SMR_TWAS/GTExv8/GTExv8//GTExv8.EUR.Brain_Cerebellar_Hemisphere/ENSG00000270941.1.wgt.RDat	3	52734734	52734735	0.1296	rs3774354	6.04	rs1010554	0.0181	4.05	-3.993	390	390	susie	0.037	0.0088	-5.35967	8.34e-08	0.0249591
ENSG00000271857	RP1-244F24.1	GTExv8.EUR.Brain_Substantia_nigra	/mnt/e/Metaxcan_SMR_TWAS/GTExv8/GTExv8//GTExv8.EUR.Brain_Substantia_nigra/ENSG00000271857.1.wgt.RDat	6	45422004	45422005	0.201	rs6908650	-6.65	rs12209785	0.013	-3.59	-1.807	381	381	susie	0.062	0.0072	7.0632	1.63e-12	4.8781e-07
ENSG00000272573	MUSTN1	GTExv8.EUR.Artery_Aorta	/mnt/e/Metaxcan_SMR_TWAS/GTExv8/GTExv8//GTExv8.EUR.Artery_Aorta/ENSG00000272573.5.wgt.RDat	3	52835218	52835219	0.3159	rs3774354	6.04	rs2276817	0.307	10.13	5.309	384	1	top1	0.31	4.1e-28	5.309	1.1e-07	0.0329197
ENSG00000272573	MUSTN1	GTExv8.EUR.Whole_Blood	/mnt/e/Metaxcan_SMR_TWAS/GTExv8/GTExv8//GTExv8.EUR.Whole_Blood/ENSG00000272573.5.wgt.RDat	3	52835218	52835219	0.1272	rs3774354	6.04	rs9876403	0.115	8.67	5.455	384	21	enet	0.13	3.6e-18	5.77826	7.55e-09	0.00225949
ENSG00000272573	MUSTN1	GTExv8.EUR.Heart_Atrial_Appendage	/mnt/e/Metaxcan_SMR_TWAS/GTExv8/GTExv8//GTExv8.EUR.Heart_Atrial_Appendage/ENSG00000272573.5.wgt.RDat	3	52835218	52835219	0.1267	rs3774354	6.04	rs1573815	0.133	6.67	5.384	384	1	top1	0.13	1.4e-11	5.384	7.28e-08	0.0217869
ENSG00000274883	Metazoa_SRP	GTExv8.EUR.Liver	/mnt/e/Metaxcan_SMR_TWAS/GTExv8/GTExv8//GTExv8.EUR.Liver/ENSG00000274883.1.wgt.RDat	17	45931805	45931806	0.1759	rs17762954	6.16	rs17689471	0.298652	-7.44	6.118	30	30	susie	0.3	1.4e-15	-6.121	9.3e-10	0.000278321
ENSG00000279144	RP11-894J14.2	GTExv8.EUR.Muscle_Skeletal	/mnt/e/Metaxcan_SMR_TWAS/GTExv8/GTExv8//GTExv8.EUR.Muscle_Skeletal/ENSG00000279144.1.wgt.RDat	3	52848552	52848553	0.0311	rs3774354	6.04	rs9870898	0.01575	4.2	5.874	385	1	top1	0.016	0.0013	5.874	4.25e-09	0.0012719
ENSG00000279144	RP11-894J14.2	GTExv8.EUR.Whole_Blood	/mnt/e/Metaxcan_SMR_TWAS/GTExv8/GTExv8//GTExv8.EUR.Whole_Blood/ENSG00000279144.1.wgt.RDat	3	52848552	52848553	0.0199	rs3774354	6.04	rs11922961	0.0059	3.9	4.178	385	385	susie	0.013	0.0038	5.49699	3.86e-08	0.0115518
ENSG00000279685	MAPT-IT1	GTExv8.EUR.Brain_Cerebellar_Hemisphere	/mnt/e/Metaxcan_SMR_TWAS/GTExv8/GTExv8//GTExv8.EUR.Brain_Cerebellar_Hemisphere/ENSG00000279685.2.wgt.RDat	17	45895782	45895783	0.0465	rs17762954	6.16	rs8072451	0.067172	3.73	6.067	31	1	top1	0.067	0.00061	6.067	1.3e-09	0.000389051
ENSG00000279685	MAPT-IT1	GTExv8.EUR.Liver	/mnt/e/Metaxcan_SMR_TWAS/GTExv8/GTExv8//GTExv8.EUR.Liver/ENSG00000279685.2.wgt.RDat	17	45895782	45895783	0.3051	rs17762954	6.16	rs1876829	0.158489	-5.89	6.123	30	15	lasso	0.22	1.7e-11	-5.3077	1.11e-07	0.033219
ENSG00000279685	MAPT-IT1	GTExv8.EUR.Brain_Substantia_nigra	/mnt/e/Metaxcan_SMR_TWAS/GTExv8/GTExv8//GTExv8.EUR.Brain_Substantia_nigra/ENSG00000279685.2.wgt.RDat	17	45895782	45895783	0.1306	rs17762954	6.16	rs11012	0.021252	3.25	5.54	31	31	susie	0.044	0.02	6.2161	5.1e-10	0.000152628
ENSG00000279685	MAPT-IT1	GTExv8.EUR.Brain_Cerebellum	/mnt/e/Metaxcan_SMR_TWAS/GTExv8/GTExv8//GTExv8.EUR.Brain_Cerebellum/ENSG00000279685.2.wgt.RDat	17	45895782	45895783	0.1104	rs17762954	6.16	rs8072451	0.132	5.17	6.067	31	1	top1	0.13	1.7e-07	6.067	1.3e-09	0.000389051
ENSG00000279685	MAPT-IT1	GTExv8.EUR.Brain_Nucleus_accumbens_basal_ganglia	/mnt/e/Metaxcan_SMR_TWAS/GTExv8/GTExv8//GTExv8.EUR.Brain_Nucleus_accumbens_basal_ganglia/ENSG00000279685.2.wgt.RDat	17	45895782	45895783	0.0716	rs17762954	6.16	rs1876829	0.022124	3.71	6.123	30	30	susie	0.057	0.00068	6.14158	8.17e-10	0.000244504
ENSG00000279685	MAPT-IT1	GTExv8.EUR.Testis	/mnt/e/Metaxcan_SMR_TWAS/GTExv8/GTExv8//GTExv8.EUR.Testis/ENSG00000279685.2.wgt.RDat	17	45895782	45895783	0.0993	rs17762954	6.16	rs8072451	0.116	6.22	6.067	31	31	susie	0.13	4e-10	6.11828	9.46e-10	0.000283109
ENSG00000279685	MAPT-IT1	GTExv8.EUR.Brain_Hypothalamus	/mnt/e/Metaxcan_SMR_TWAS/GTExv8/GTExv8//GTExv8.EUR.Brain_Hypothalamus/ENSG00000279685.2.wgt.RDat	17	45895782	45895783	0.0633	rs17762954	6.16	rs8072451	0.065426	3.54	6.067	31	1	top1	0.065	0.00074	6.067	1.3e-09	0.000389051
ENSG00000280022	RP11-707O23.1	GTExv8.EUR.Pituitary	/mnt/e/Metaxcan_SMR_TWAS/GTExv8/GTExv8//GTExv8.EUR.Pituitary/ENSG00000280022.1.wgt.RDat	17	45592620	45592621	0.2378	rs17762954	6.16	rs1876829	0.238	7.35	6.123	111	13	lasso	0.24	1e-14	6.08038	1.2e-09	0.000359124
ENSG00000280022	RP11-707O23.1	GTExv8.EUR.Small_Intestine_Terminal_Ileum	/mnt/e/Metaxcan_SMR_TWAS/GTExv8/GTExv8//GTExv8.EUR.Small_Intestine_Terminal_Ileum/ENSG00000280022.1.wgt.RDat	17	45592620	45592621	0.4666	rs17762954	6.16	rs17689471	0.433162	7.91	6.118	109	109	susie	0.44	1.3e-19	6.13139	8.71e-10	0.000260664
ENSG00000280022	RP11-707O23.1	GTExv8.EUR.Uterus	/mnt/e/Metaxcan_SMR_TWAS/GTExv8/GTExv8//GTExv8.EUR.Uterus/ENSG00000280022.1.wgt.RDat	17	45592620	45592621	0.48	rs17762954	6.16	rs1876829	0.438533	6.97	6.123	111	111	susie	0.45	2.2e-15	6.17593	6.58e-10	0.00019692
ENSG00000280022	RP11-707O23.1	GTExv8.EUR.Testis	/mnt/e/Metaxcan_SMR_TWAS/GTExv8/GTExv8//GTExv8.EUR.Testis/ENSG00000280022.1.wgt.RDat	17	45592620	45592621	0.2932	rs17762954	6.16	rs17689471	0.341	9.77	6.118	112	1	top1	0.34	1.7e-26	6.118	9.48e-10	0.000283708
ENSG00000280022	RP11-707O23.1	GTExv8.EUR.Prostate	/mnt/e/Metaxcan_SMR_TWAS/GTExv8/GTExv8//GTExv8.EUR.Prostate/ENSG00000280022.1.wgt.RDat	17	45592620	45592621	0.2583	rs17762954	6.16	rs17689471	0.251576	7.16	6.118	113	113	susie	0.27	2.8e-14	6.1197	9.38e-10	0.000280715
ENSG00000280022	RP11-707O23.1	GTExv8.EUR.Artery_Tibial	/mnt/e/Metaxcan_SMR_TWAS/GTExv8/GTExv8//GTExv8.EUR.Artery_Tibial/ENSG00000280022.1.wgt.RDat	17	45592620	45592621	0.3154	rs17762954	6.16	rs17689471	0.459	14.92	6.118	111	9	lasso	0.47	8.1e-67	6.11801	9.48e-10	0.000283708
ENSG00000280022	RP11-707O23.1	GTExv8.EUR.Liver	/mnt/e/Metaxcan_SMR_TWAS/GTExv8/GTExv8//GTExv8.EUR.Liver/ENSG00000280022.1.wgt.RDat	17	45592620	45592621	0.4263	rs17762954	6.16	rs1876829	0.520534	9.64	6.123	111	1	top1	0.52	4e-30	6.123	9.18e-10	0.00027473
ENSG00000280022	RP11-707O23.1	GTExv8.EUR.Thyroid	/mnt/e/Metaxcan_SMR_TWAS/GTExv8/GTExv8//GTExv8.EUR.Thyroid/ENSG00000280022.1.wgt.RDat	17	45592620	45592621	0.1948	rs17762954	6.16	rs1876829	0.243019	10.92	6.123	111	111	susie	0.25	2e-31	6.21619	5.09e-10	0.000152328
ENSG00000280022	RP11-707O23.1	GTExv8.EUR.Heart_Atrial_Appendage	/mnt/e/Metaxcan_SMR_TWAS/GTExv8/GTExv8//GTExv8.EUR.Heart_Atrial_Appendage/ENSG00000280022.1.wgt.RDat	17	45592620	45592621	0.3387	rs17762954	6.16	rs1876829	0.408024	11.35	6.123	111	1	top1	0.41	7.6e-38	6.123	9.18e-10	0.00027473
ENSG00000280022	RP11-707O23.1	GTExv8.EUR.Colon_Transverse	/mnt/e/Metaxcan_SMR_TWAS/GTExv8/GTExv8//GTExv8.EUR.Colon_Transverse/ENSG00000280022.1.wgt.RDat	17	45592620	45592621	0.3905	rs17762954	6.16	rs17689471	0.435268	11.39	6.118	113	12	lasso	0.44	5.4e-39	6.09613	1.09e-09	0.000326204
ENSG00000280022	RP11-707O23.1	GTExv8.EUR.Stomach	/mnt/e/Metaxcan_SMR_TWAS/GTExv8/GTExv8//GTExv8.EUR.Stomach/ENSG00000280022.1.wgt.RDat	17	45592620	45592621	0.3562	rs17762954	6.16	rs17689471	0.412082	10.34	6.118	113	21	enet	0.43	7e-34	6.3639	1.97e-10	5.89562e-05
ENSG00000280022	RP11-707O23.1	GTExv8.EUR.Esophagus_Mucosa	/mnt/e/Metaxcan_SMR_TWAS/GTExv8/GTExv8//GTExv8.EUR.Esophagus_Mucosa/ENSG00000280022.1.wgt.RDat	17	45592620	45592621	0.2251	rs17762954	6.16	rs17689471	0.21	9.52	6.118	113	113	susie	0.22	1e-23	6.11955	9.38e-10	0.000280715
ENSG00000280022	RP11-707O23.1	GTExv8.EUR.Brain_Hypothalamus	/mnt/e/Metaxcan_SMR_TWAS/GTExv8/GTExv8//GTExv8.EUR.Brain_Hypothalamus/ENSG00000280022.1.wgt.RDat	17	45592620	45592621	0.1057	rs17762954	6.16	rs17689471	0.09347	-4.27	6.118	112	1	top1	0.093	6.1e-05	-6.118	9.48e-10	0.000283708
ENSG00000280022	RP11-707O23.1	GTExv8.EUR.Heart_Left_Ventricle	/mnt/e/Metaxcan_SMR_TWAS/GTExv8/GTExv8//GTExv8.EUR.Heart_Left_Ventricle/ENSG00000280022.1.wgt.RDat	17	45592620	45592621	0.2802	rs17762954	6.16	rs17689471	0.349	10.84	6.118	112	112	susie	0.36	4.5e-33	6.1186	9.44e-10	0.000282511
ENSG00000280022	RP11-707O23.1	GTExv8.EUR.Adipose_Visceral_Omentum	/mnt/e/Metaxcan_SMR_TWAS/GTExv8/GTExv8//GTExv8.EUR.Adipose_Visceral_Omentum/ENSG00000280022.1.wgt.RDat	17	45592620	45592621	0.3221	rs17762954	6.16	rs1876829	0.377322	12.31	6.123	111	1	top1	0.38	2.4e-42	6.123	9.18e-10	0.00027473
ENSG00000280022	RP11-707O23.1	GTExv8.EUR.Adipose_Subcutaneous	/mnt/e/Metaxcan_SMR_TWAS/GTExv8/GTExv8//GTExv8.EUR.Adipose_Subcutaneous/ENSG00000280022.1.wgt.RDat	17	45592620	45592621	0.3201	rs17762954	6.16	rs17689471	0.489536	15.32	6.118	113	1	top1	0.49	7.1e-72	6.118	9.48e-10	0.000283708
ENSG00000280022	RP11-707O23.1	GTExv8.EUR.Esophagus_Muscularis	/mnt/e/Metaxcan_SMR_TWAS/GTExv8/GTExv8//GTExv8.EUR.Esophagus_Muscularis/ENSG00000280022.1.wgt.RDat	17	45592620	45592621	0.3883	rs17762954	6.16	rs17689471	0.461351	13.46	6.118	113	113	susie	0.47	2.1e-54	6.11949	9.39e-10	0.000281015
ENSG00000280022	RP11-707O23.1	GTExv8.EUR.Esophagus_Gastroesophageal_Junction	/mnt/e/Metaxcan_SMR_TWAS/GTExv8/GTExv8//GTExv8.EUR.Esophagus_Gastroesophageal_Junction/ENSG00000280022.1.wgt.RDat	17	45592620	45592621	0.4466	rs17762954	6.16	rs17689471	0.485663	11.69	6.118	111	111	susie	0.49	1.5e-42	6.11972	9.37e-10	0.000280416
ENSG00000280022	RP11-707O23.1	GTExv8.EUR.Cells_Cultured_fibroblasts	/mnt/e/Metaxcan_SMR_TWAS/GTExv8/GTExv8//GTExv8.EUR.Cells_Cultured_fibroblasts/ENSG00000280022.1.wgt.RDat	17	45592620	45592621	0.267	rs17762954	6.16	rs8072451	0.321	11.52	6.067	111	111	susie	0.32	5.3e-36	6.10935	1e-09	0.00029927
ENSG00000280022	RP11-707O23.1	GTExv8.EUR.Whole_Blood	/mnt/e/Metaxcan_SMR_TWAS/GTExv8/GTExv8//GTExv8.EUR.Whole_Blood/ENSG00000280022.1.wgt.RDat	17	45592620	45592621	0.2289	rs17762954	6.16	rs17689471	0.38	14.69	6.118	111	12	lasso	0.38	7.4e-61	6.11233	9.82e-10	0.000293883
ENSG00000280022	RP11-707O23.1	GTExv8.EUR.Breast_Mammary_Tissue	/mnt/e/Metaxcan_SMR_TWAS/GTExv8/GTExv8//GTExv8.EUR.Breast_Mammary_Tissue/ENSG00000280022.1.wgt.RDat	17	45592620	45592621	0.289	rs17762954	6.16	rs17689471	0.402002	11.5	6.118	111	1	top1	0.4	1.3e-38	6.118	9.48e-10	0.000283708
ENSG00000280022	RP11-707O23.1	GTExv8.EUR.Ovary	/mnt/e/Metaxcan_SMR_TWAS/GTExv8/GTExv8//GTExv8.EUR.Ovary/ENSG00000280022.1.wgt.RDat	17	45592620	45592621	0.387	rs17762954	6.16	rs1876829	0.430619	7.84	6.123	111	111	susie	0.43	1.2e-18	6.1176	9.5e-10	0.000284307
ENSG00000280022	RP11-707O23.1	GTExv8.EUR.Skin_Not_Sun_Exposed_Suprapubic	/mnt/e/Metaxcan_SMR_TWAS/GTExv8/GTExv8//GTExv8.EUR.Skin_Not_Sun_Exposed_Suprapubic/ENSG00000280022.1.wgt.RDat	17	45592620	45592621	0.333	rs17762954	6.16	rs1876829	0.451	13.97	6.123	111	4	lasso	0.45	5.8e-58	6.11574	9.61e-10	0.000287598
ENSG00000280022	RP11-707O23.1	GTExv8.EUR.Skin_Sun_Exposed_Lower_leg	/mnt/e/Metaxcan_SMR_TWAS/GTExv8/GTExv8//GTExv8.EUR.Skin_Sun_Exposed_Lower_leg/ENSG00000280022.1.wgt.RDat	17	45592620	45592621	0.2708	rs17762954	6.16	rs1876829	0.43293	14.86	6.123	111	4	lasso	0.43	9.6e-65	6.19258	5.92e-10	0.000177168
ENSG00000280022	RP11-707O23.1	GTExv8.EUR.Pancreas	/mnt/e/Metaxcan_SMR_TWAS/GTExv8/GTExv8//GTExv8.EUR.Pancreas/ENSG00000280022.1.wgt.RDat	17	45592620	45592621	0.354	rs17762954	6.16	rs17689471	0.471	10.89	6.118	111	111	susie	0.48	1.1e-36	6.11976	9.37e-10	0.000280416
ENSG00000280022	RP11-707O23.1	GTExv8.EUR.Cells_EBV-transformed_lymphocytes	/mnt/e/Metaxcan_SMR_TWAS/GTExv8/GTExv8//GTExv8.EUR.Cells_EBV-transformed_lymphocytes/ENSG00000280022.1.wgt.RDat	17	45592620	45592621	0.382	rs17762954	6.16	rs17689471	0.242245	5.33	6.118	110	1	top1	0.24	1.8e-08	6.118	9.48e-10	0.000283708
ENSG00000280022	RP11-707O23.1	GTExv8.EUR.Colon_Sigmoid	/mnt/e/Metaxcan_SMR_TWAS/GTExv8/GTExv8//GTExv8.EUR.Colon_Sigmoid/ENSG00000280022.1.wgt.RDat	17	45592620	45592621	0.3809	rs17762954	6.16	rs17689471	0.508	11.63	6.118	112	1	top1	0.51	1e-42	6.118	9.48e-10	0.000283708
ENSG00000280022	RP11-707O23.1	GTExv8.EUR.Artery_Aorta	/mnt/e/Metaxcan_SMR_TWAS/GTExv8/GTExv8//GTExv8.EUR.Artery_Aorta/ENSG00000280022.1.wgt.RDat	17	45592620	45592621	0.302	rs17762954	6.16	rs17689471	0.392	11.39	6.118	111	1	top1	0.39	2.2e-37	6.118	9.48e-10	0.000283708
ENSG00000280022	RP11-707O23.1	GTExv8.EUR.Spleen	/mnt/e/Metaxcan_SMR_TWAS/GTExv8/GTExv8//GTExv8.EUR.Spleen/ENSG00000280022.1.wgt.RDat	17	45592620	45592621	0.2096	rs17762954	6.16	rs17689471	0.186	5.92	6.118	113	1	top1	0.19	9.6e-10	6.118	9.48e-10	0.000283708
ENSG00000280022	RP11-707O23.1	GTExv8.EUR.Lung	/mnt/e/Metaxcan_SMR_TWAS/GTExv8/GTExv8//GTExv8.EUR.Lung/ENSG00000280022.1.wgt.RDat	17	45592620	45592621	0.2299	rs17762954	6.16	rs1876829	0.335	12.18	6.123	111	1	top1	0.33	1.4e-40	6.12	9.18e-10	0.00027473
ENSG00000280022	RP11-707O23.1	GTExv8.EUR.Vagina	/mnt/e/Metaxcan_SMR_TWAS/GTExv8/GTExv8//GTExv8.EUR.Vagina/ENSG00000280022.1.wgt.RDat	17	45592620	45592621	0.2733	rs17762954	6.16	rs17689471	0.376315	6.79	6.118	109	109	susie	0.38	4.2e-14	6.1176	9.5e-10	0.000284307
ENSG00000280022	RP11-707O23.1	GTExv8.EUR.Brain_Spinal_cord_cervical_c-1	/mnt/e/Metaxcan_SMR_TWAS/GTExv8/GTExv8//GTExv8.EUR.Brain_Spinal_cord_cervical_c-1/ENSG00000280022.1.wgt.RDat	17	45592620	45592621	0.2346	rs17762954	6.16	rs1876829	0.230018	5.25	6.123	111	111	susie	0.23	3.2e-08	6.11746	9.51e-10	0.000284606
ENSG00000280022	RP11-707O23.1	GTExv8.EUR.Nerve_Tibial	/mnt/e/Metaxcan_SMR_TWAS/GTExv8/GTExv8//GTExv8.EUR.Nerve_Tibial/ENSG00000280022.1.wgt.RDat	17	45592620	45592621	0.297	rs17762954	6.16	rs17689471	0.393472	13.22	6.118	111	111	susie	0.4	3.1e-50	6.12137	9.28e-10	0.000277723
ENSG00000280022	RP11-707O23.1	GTExv8.EUR.Adrenal_Gland	/mnt/e/Metaxcan_SMR_TWAS/GTExv8/GTExv8//GTExv8.EUR.Adrenal_Gland/ENSG00000280022.1.wgt.RDat	17	45592620	45592621	0.3847	rs17762954	6.16	rs17689471	0.422444	9.09	6.118	113	1	top1	0.42	6.9e-25	6.118	9.48e-10	0.000283708
ENSG00000280022	RP11-707O23.1	GTExv8.EUR.Brain_Cortex	/mnt/e/Metaxcan_SMR_TWAS/GTExv8/GTExv8//GTExv8.EUR.Brain_Cortex/ENSG00000280022.1.wgt.RDat	17	45592620	45592621	0.0881	rs17762954	6.16	rs171440	0.044567	-4.02	-4.039	113	113	susie	0.048	0.0017	6.1815	6.35e-10	0.000190036
ENSG00000280022	RP11-707O23.1	GTExv8.EUR.Brain_Cerebellar_Hemisphere	/mnt/e/Metaxcan_SMR_TWAS/GTExv8/GTExv8//GTExv8.EUR.Brain_Cerebellar_Hemisphere/ENSG00000280022.1.wgt.RDat	17	45592620	45592621	0.2448	rs17762954	6.16	rs17689471	0.048554	-5	6.118	112	112	susie	0.13	2.5e-06	-6.12823	8.89e-10	0.000266051
ENSG00000280022	RP11-707O23.1	GTExv8.EUR.Muscle_Skeletal	/mnt/e/Metaxcan_SMR_TWAS/GTExv8/GTExv8//GTExv8.EUR.Muscle_Skeletal/ENSG00000280022.1.wgt.RDat	17	45592620	45592621	0.2876	rs17762954	6.16	rs17689471	0.496303	17.08	6.118	111	9	lasso	0.5	1.3e-89	6.15319	7.59e-10	0.000227146
ENSG00000280022	RP11-707O23.1	GTExv8.EUR.Artery_Coronary	/mnt/e/Metaxcan_SMR_TWAS/GTExv8/GTExv8//GTExv8.EUR.Artery_Coronary/ENSG00000280022.1.wgt.RDat	17	45592620	45592621	0.3215	rs17762954	6.16	rs1876829	0.4088	8.49	6.123	114	114	susie	0.41	8.3e-22	6.1176	9.5e-10	0.000284307

## Sheet: Table S3
GENEID	Symbol	GTExv8.EUR.Adipose_Subcutaneous	GTExv8.EUR.Adipose_Visceral_Omentum	GTExv8.EUR.Adrenal_Gland	GTExv8.EUR.Artery_Aorta	GTExv8.EUR.Artery_Coronary	GTExv8.EUR.Artery_Tibial	GTExv8.EUR.Brain_Amygdala	GTExv8.EUR.Brain_Anterior_cingulate_cortex_BA24	GTExv8.EUR.Brain_Caudate_basal_ganglia	GTExv8.EUR.Brain_Cerebellar_Hemisphere	GTExv8.EUR.Brain_Cerebellum	GTExv8.EUR.Brain_Cortex	GTExv8.EUR.Brain_Frontal_Cortex_BA9	GTExv8.EUR.Brain_Hippocampus	GTExv8.EUR.Brain_Hypothalamus	GTExv8.EUR.Brain_Nucleus_accumbens_basal_ganglia	GTExv8.EUR.Brain_Putamen_basal_ganglia	GTExv8.EUR.Brain_Spinal_cord_cervical_c.1	GTExv8.EUR.Brain_Substantia_nigra	GTExv8.EUR.Breast_Mammary_Tissue	GTExv8.EUR.Cells_Cultured_fibroblasts	GTExv8.EUR.Cells_EBV.transformed_lymphocytes	GTExv8.EUR.Colon_Sigmoid	GTExv8.EUR.Colon_Transverse	GTExv8.EUR.Esophagus_Gastroesophageal_Junction	GTExv8.EUR.Esophagus_Mucosa	GTExv8.EUR.Esophagus_Muscularis	GTExv8.EUR.Heart_Atrial_Appendage	GTExv8.EUR.Heart_Left_Ventricle	GTExv8.EUR.Kidney_Cortex	GTExv8.EUR.Liver	GTExv8.EUR.Lung	GTExv8.EUR.Minor_Salivary_Gland	GTExv8.EUR.Muscle_Skeletal	GTExv8.EUR.Nerve_Tibial	GTExv8.EUR.Ovary	GTExv8.EUR.Pancreas	GTExv8.EUR.Pituitary	GTExv8.EUR.Prostate	GTExv8.EUR.Skin_Not_Sun_Exposed_Suprapubic	GTExv8.EUR.Skin_Sun_Exposed_Lower_leg	GTExv8.EUR.Small_Intestine_Terminal_Ileum	GTExv8.EUR.Spleen	GTExv8.EUR.Stomach	GTExv8.EUR.Testis	GTExv8.EUR.Thyroid	GTExv8.EUR.Uterus	GTExv8.EUR.Vagina
ENSG00000125965	GDF5	3.22e-07	1.24e-10	NA	NA	NA	NA	NA	NA	4.21e-19	NA	NA	NA	4.86e-20	5.17e-17	NA	NA	2.49e-19	NA	NA	NA	NA	NA	6.79e-21	2.57e-19	1.41e-19	NA	3.77e-19	NA	NA	NA	NA	8.31e-20	NA	NA	NA	NA	NA	1.08e-19	NA	NA	NA	NA	NA	NA	NA	1.22e-20	NA	NA
ENSG00000244005	NFS1	NA	NA	NA	NA	NA	0.566	NA	NA	3.6e-08	NA	NA	NA	NA	NA	NA	NA	NA	NA	0.000161	NA	NA	NA	NA	NA	NA	NA	0.809	0.000513	0.001821	NA	NA	NA	NA	9.08e-07	NA	NA	NA	NA	NA	NA	NA	NA	NA	NA	0.168	NA	0.594	NA
ENSG00000101019	UQCC1	4.86e-20	1.6e-19	NA	NA	NA	1.24e-17	NA	NA	2.75e-19	NA	NA	1.08e-11	2.15e-10	6.03e-19	9.55e-20	3.1e-19	NA	NA	NA	9.37e-15	4.97e-19	NA	1.27e-18	4.89e-13	NA	5.73e-21	NA	1.24e-17	NA	NA	NA	2.97e-19	1.24e-17	1.24e-17	4.86e-20	NA	1.08e-19	NA	NA	9e-20	5.61e-18	NA	9.04e-13	1.24e-17	NA	1.51e-18	NA	NA
ENSG00000125966	MMP24	NA	NA	NA	0.0727	NA	NA	NA	NA	NA	NA	NA	NA	NA	NA	NA	NA	NA	NA	NA	NA	NA	NA	NA	NA	NA	2.84e-12	NA	NA	NA	NA	NA	NA	NA	NA	NA	0.00266	NA	NA	NA	1.58e-05	0.00162	NA	NA	NA	NA	NA	NA	NA
ENSG00000126001	CEP250	NA	NA	NA	1.15e-10	NA	8.4e-11	NA	NA	NA	8.15e-11	NA	NA	NA	NA	NA	NA	1.5e-11	NA	NA	NA	7.72e-11	NA	NA	0.0259	NA	7.26e-11	NA	NA	NA	NA	NA	NA	8.94e-08	8.11e-11	NA	NA	1.06e-09	NA	NA	1.1e-10	NA	NA	NA	2.73e-07	1.06e-10	4.62e-12	NA	NA
ENSG00000279253	RP4-614O4.13	0.0018	0.000118	4.6e-05	0.00224	NA	0.00169	NA	NA	0.0032	NA	NA	NA	NA	NA	NA	0.00126	0.000597	0.000967	NA	0.00162	1.1e-10	NA	NA	NA	NA	0.00224	0.000155	8.07e-06	0.114796	NA	0.00531	2.55e-05	NA	0.000317	0.002	0.000826	NA	NA	NA	0.00117	5.93e-07	NA	0.00224	NA	0.00122	0.00136	NA	2.76e-11
ENSG00000150967	ABCB9	0.000911	1.27e-05	NA	2.06e-06	NA	1.12e-06	NA	NA	3.48e-08	NA	NA	NA	NA	NA	NA	NA	1.27e-06	NA	NA	NA	1.51e-08	NA	2.27e-08	6.81e-07	4.2e-10	4.06e-08	6.87e-08	1.19e-05	2.98e-06	NA	7.67e-07	1.27e-06	3.94e-08	3.45e-08	4.39e-08	NA	2.66e-08	4.34e-08	NA	4.44e-09	3.84e-08	2.98e-06	NA	NA	8.19e-07	3.32e-08	NA	NA
ENSG00000125995	ROMO1	NA	NA	NA	NA	NA	NA	NA	NA	NA	NA	NA	NA	NA	NA	NA	NA	NA	NA	NA	NA	3.24e-09	NA	NA	NA	NA	NA	NA	NA	NA	NA	NA	NA	NA	NA	NA	NA	NA	NA	NA	NA	NA	NA	NA	NA	3.97e-06	NA	NA	NA
ENSG00000168872	DDX19A	NA	NA	NA	NA	NA	NA	NA	NA	NA	NA	0.242	NA	NA	NA	NA	NA	NA	NA	NA	NA	NA	NA	NA	NA	NA	NA	NA	NA	9.99e-10	NA	NA	NA	NA	0.118	NA	NA	NA	NA	NA	NA	NA	NA	NA	NA	NA	NA	NA	NA
ENSG00000181019	NQO1	NA	NA	NA	NA	NA	NA	NA	NA	NA	NA	NA	NA	NA	NA	NA	2.89e-09	1.86e-07	NA	NA	NA	NA	NA	NA	NA	NA	NA	NA	NA	NA	NA	NA	NA	NA	NA	NA	NA	NA	NA	NA	NA	NA	NA	NA	NA	0.00124	NA	NA	NA
ENSG00000111328	CDK2AP1	9.47e-09	8.65e-09	0.0135	1.46e-05	NA	1.62e-06	NA	NA	NA	NA	NA	NA	NA	NA	NA	NA	NA	NA	4.93e-05	6.49e-08	7.98e-08	NA	4.4e-08	1.86e-08	5.88e-08	9.91e-09	1.97e-05	9.47e-09	0.125	NA	5.44e-09	4.19e-08	1.83e-08	NA	1.67e-07	NA	2.78e-08	NA	5.34e-08	9.47e-09	1.92e-07	1.18e-08	9.47e-09	5.15e-08	2.06e-06	4.33e-06	0.014	4.15e-08
ENSG00000263050	RP11-667K14.3	NA	NA	NA	NA	NA	NA	NA	NA	NA	NA	0.039672	NA	NA	NA	NA	NA	NA	NA	NA	NA	NA	NA	NA	NA	NA	NA	NA	NA	NA	NA	NA	NA	NA	NA	NA	NA	NA	NA	NA	NA	NA	NA	NA	NA	NA	NA	NA	NA
ENSG00000198373	WWP2	0.00034	NA	NA	2.3e-05	NA	6.83e-09	NA	NA	NA	0.9	NA	0.281	NA	6.83e-09	NA	NA	NA	0.0373	NA	NA	2.07e-05	0.000471	NA	0.0932	NA	0.097	NA	0.056	NA	NA	NA	0.251	NA	NA	NA	NA	2.78e-09	NA	NA	0.00327	0.00661	NA	NA	NA	0.0245	0.0628	NA	NA
ENSG00000125991	ERGIC3	NA	0.00972	NA	NA	NA	NA	NA	1.88e-06	0.00285	NA	0.256	7.7e-05	NA	0.000123	2.12e-09	NA	NA	1.68e-05	NA	NA	5.49e-05	NA	NA	NA	4.58e-07	NA	1.81e-08	NA	NA	NA	NA	0.105	NA	NA	0.000129	NA	0.0149	0.000147	NA	NA	NA	NA	0.000163	NA	0.286	0.000157	0.00202	NA
ENSG00000051825	MPHOSPH9	NA	4.18e-08	NA	1.66e-07	NA	5.09e-08	NA	NA	NA	NA	0.00104	NA	NA	NA	NA	NA	NA	NA	NA	NA	4.96e-07	NA	3.05e-07	2.18e-08	3.67e-08	NA	2.88e-08	3.03e-08	3.25e-08	NA	NA	5.83e-08	NA	7.92e-08	1.99e-06	NA	NA	0.0152	NA	2.34e-07	7.83e-09	NA	1.4e-08	NA	3.51e-08	6.69e-08	NA	NA
ENSG00000125998	FAM83C	NA	NA	NA	NA	NA	NA	NA	NA	NA	NA	NA	NA	NA	NA	NA	NA	NA	NA	NA	NA	NA	NA	NA	NA	NA	1.21e-05	NA	NA	NA	NA	NA	NA	NA	NA	NA	NA	NA	NA	1.12e-08	9.41e-07	1.68e-06	NA	NA	NA	NA	NA	NA	NA
ENSG00000102908	NFAT5	NA	NA	NA	0.00376	NA	NA	NA	NA	NA	NA	NA	NA	NA	NA	NA	NA	NA	NA	NA	NA	5.09e-07	NA	NA	NA	NA	NA	NA	NA	NA	NA	NA	NA	NA	NA	4.18e-05	NA	NA	NA	NA	0.131	NA	NA	NA	NA	NA	1.45e-08	NA	NA
ENSG00000149646	CNBD2	NA	NA	NA	NA	NA	NA	NA	NA	NA	NA	NA	NA	NA	NA	NA	NA	NA	NA	NA	NA	NA	NA	NA	NA	NA	NA	NA	NA	NA	NA	NA	NA	NA	NA	0.000127	NA	NA	NA	NA	2.35e-08	NA	NA	NA	NA	NA	NA	NA	NA
ENSG00000262333	HNRNPA1P16	NA	NA	0.29	7.92e-09	NA	NA	NA	NA	NA	NA	NA	NA	NA	NA	NA	NA	0.00277	NA	NA	NA	NA	NA	NA	NA	NA	NA	NA	NA	NA	NA	NA	NA	NA	NA	0.00261	NA	NA	NA	NA	NA	NA	NA	NA	NA	NA	NA	NA	NA
ENSG00000090861	AARS	NA	NA	NA	NA	NA	NA	0.000236	NA	4.11e-09	NA	0.0374	0.0374	NA	0.0374	0.0374	NA	NA	0.0277	NA	NA	0.033	NA	NA	NA	NA	NA	NA	NA	NA	NA	NA	NA	NA	0.0256	NA	NA	NA	0.0316	NA	NA	NA	NA	NA	NA	0.0297	NA	NA	NA
ENSG00000090975	PITPNM2	NA	NA	NA	NA	NA	NA	0.00594	NA	NA	8.22e-07	8.61e-07	NA	NA	NA	NA	NA	NA	NA	NA	NA	NA	NA	NA	NA	NA	3.69e-08	NA	NA	NA	NA	NA	4.32e-05	NA	NA	NA	NA	NA	NA	NA	NA	NA	NA	NA	NA	NA	1.95e-08	NA	NA
ENSG00000049323	LTBP1	NA	NA	0.03302	7.06e-09	NA	8.41e-07	NA	NA	0.459354	NA	NA	0.107	NA	NA	NA	NA	5.38e-07	NA	NA	NA	5.34e-08	NA	NA	NA	NA	2.2e-05	NA	NA	NA	NA	0.47641	NA	NA	0.959289	0.256	NA	0.991223	NA	NA	0.759	NA	NA	NA	NA	NA	NA	NA	NA
ENSG00000171222	SCAND1	NA	NA	NA	1.06e-07	NA	1.78e-06	NA	0.0209	NA	NA	NA	NA	NA	NA	NA	NA	NA	NA	NA	NA	0.00318	0.000443	NA	NA	NA	NA	NA	NA	NA	NA	NA	9.54e-05	NA	0.12	NA	NA	NA	NA	NA	0.00399	NA	NA	NA	NA	NA	NA	2.38e-06	NA
ENSG00000235423	RP11-282O18.3	5.18e-08	3.72e-08	0.00349	2.32e-06	5.14e-06	4.2e-08	NA	3.99e-08	5.79e-08	0.00124	0.00109	5.83e-08	NA	NA	NA	NA	3.23e-08	3.49e-08	NA	9.83e-08	6.22e-06	NA	3.73e-07	5.8e-08	2.91e-06	0.00109	8.94e-07	1.26e-07	NA	NA	NA	1.39e-06	NA	2.62e-07	2.55e-06	NA	0.002	0.534	NA	5.42e-08	0.00109	NA	NA	0.0147	NA	0.000121	1.37e-08	6.13e-08
ENSG00000177374	HIC1	NA	NA	NA	NA	NA	NA	NA	NA	NA	NA	NA	NA	NA	NA	NA	NA	NA	NA	NA	NA	0.00293	NA	NA	NA	NA	NA	NA	NA	NA	NA	NA	NA	NA	NA	NA	NA	NA	NA	NA	0.364	NA	NA	NA	NA	NA	NA	NA	NA
ENSG00000213380	COG8	NA	NA	NA	NA	NA	0.669	NA	NA	NA	NA	NA	NA	0.0425	NA	NA	NA	NA	NA	NA	NA	NA	NA	NA	NA	NA	NA	NA	NA	NA	NA	NA	0.0234	NA	NA	0.946	NA	NA	NA	NA	NA	NA	NA	NA	NA	0.000107	NA	NA	NA
ENSG00000280120	RP11-546D6.3	NA	NA	NA	NA	NA	NA	NA	NA	NA	NA	NA	NA	NA	NA	NA	NA	NA	NA	NA	NA	4.66e-08	NA	NA	NA	NA	NA	NA	NA	NA	NA	NA	NA	NA	NA	0.194	NA	NA	NA	NA	NA	NA	NA	NA	NA	5e-08	NA	NA	NA
ENSG00000111325	OGFOD2	0.723	4.4e-05	NA	1.39e-06	NA	7.51e-07	NA	NA	NA	NA	2.29e-08	NA	0.00045	NA	NA	NA	NA	NA	NA	NA	9.88e-07	0.01477	NA	7.97e-08	NA	3.28e-08	NA	0.334	9.75e-08	NA	NA	NA	NA	NA	NA	NA	2.88e-06	7.54e-08	NA	NA	NA	NA	NA	NA	NA	NA	NA	NA
ENSG00000183955	SETD8	NA	NA	NA	1.26e-07	NA	0.0808	NA	NA	0.0042	1.2e-06	5.87e-07	NA	4.09e-05	0.00045	NA	NA	NA	NA	NA	6.1e-07	8.76e-08	NA	NA	NA	1.91e-06	3.98e-08	0.00168	1.39e-06	NA	NA	NA	NA	NA	2.59e-08	6.1e-07	NA	6.1e-07	0.436	NA	6.37e-08	0.00772	NA	1.94e-06	NA	0.000767	2.88e-05	NA	NA
ENSG00000242737	RP11-562A8.1	NA	NA	NA	NA	NA	NA	NA	NA	NA	NA	NA	NA	NA	NA	NA	NA	NA	NA	NA	NA	NA	NA	NA	NA	NA	8.6e-08	NA	NA	NA	NA	NA	NA	NA	NA	NA	NA	NA	NA	NA	0.00161	NA	NA	NA	NA	NA	NA	NA	NA
ENSG00000225084	AL450226.2	NA	NA	NA	NA	NA	NA	NA	NA	NA	NA	NA	NA	NA	NA	NA	NA	NA	NA	NA	NA	NA	NA	NA	NA	NA	NA	NA	NA	NA	NA	NA	NA	NA	NA	NA	NA	NA	NA	NA	NA	NA	NA	NA	NA	1.76e-07	NA	NA	NA
ENSG00000130921	C12orf65	1.32e-05	9.69e-08	NA	0.0001	NA	0.00109	NA	NA	0.000639	NA	NA	NA	NA	NA	NA	NA	NA	NA	8.16e-08	3.48e-08	2.46e-08	NA	5.01e-08	0.00334	1.26e-06	3.26e-06	3.44e-05	1.26e-07	NA	NA	NA	NA	8.07e-06	NA	0.000821	NA	9.38e-05	6.24e-05	NA	1.13e-07	1.39e-06	NA	NA	7.76e-05	0.00208	1.81e-06	NA	1.26e-07
ENSG00000138592	USP8	1.36e-05	0.0917	0.006875	8.85e-06	NA	0.000156	NA	NA	NA	NA	0.194533	NA	NA	NA	NA	NA	NA	NA	NA	0.000451	0.00259	NA	0.176	NA	0.67116	NA	0.0337	NA	NA	NA	NA	NA	NA	NA	0.00485	NA	NA	NA	0.706513	2.55e-05	NA	NA	NA	NA	1.12e-08	0.1	NA	NA
ENSG00000182196	ARL6IP4	NA	3.37e-07	NA	NA	NA	NA	NA	NA	NA	NA	NA	NA	NA	NA	NA	NA	NA	NA	NA	NA	9.69e-07	NA	NA	2.98e-06	NA	4.03e-08	NA	9.07e-07	NA	NA	NA	2.98e-06	NA	NA	NA	NA	2.98e-06	NA	NA	3.27e-06	NA	NA	NA	2.98e-06	9.16e-07	8.3e-07	NA	NA
ENSG00000061656	SPAG4	NA	1.49e-07	1.01e-07	NA	NA	NA	NA	NA	NA	0.00149	NA	NA	NA	NA	NA	NA	NA	NA	NA	NA	NA	NA	NA	NA	NA	NA	NA	NA	NA	NA	NA	NA	NA	NA	1.8e-06	NA	NA	NA	NA	NA	NA	NA	NA	NA	3.61e-07	NA	NA	NA
ENSG00000103018	CYB5B	NA	NA	NA	NA	NA	NA	NA	NA	NA	NA	NA	NA	NA	NA	NA	NA	0.823	NA	NA	NA	0.00178	NA	NA	NA	NA	0.0546	NA	NA	NA	NA	NA	NA	NA	NA	NA	NA	NA	NA	NA	0.857	0.772	NA	0.044	NA	NA	NA	NA	NA
ENSG00000157322	CLEC18A	4.35e-06	3.31e-05	7.93e-09	0.0373	0.322	0.115	0.023976	0.0373	0.0428	5.54e-05	0.0162	0.0373	0.0373	0.0373	3.17e-05	0.0373	0.00116	0.00014	0.00026	1.39e-06	NA	NA	1.61e-06	5.45e-06	2.83e-06	0.000105	1.03e-06	NA	NA	0.139	0.000144	4.65e-06	7.96e-05	1.71e-05	1.12e-05	2.82e-06	4.29e-07	6.72e-05	2.38e-05	1.88e-05	3.3e-05	8.08e-05	1.26e-06	4.96e-05	0.0014	6.62e-06	2.75e-06	3.77e-06
ENSG00000278112	RP11-972P1.11	0.582	0.0067	NA	0.698	NA	0.0764	NA	NA	NA	NA	0.0527	NA	NA	NA	NA	NA	NA	NA	NA	0.893	NA	NA	NA	NA	0.364	NA	NA	NA	NA	0.04834	NA	0.491	NA	0.614	0.919	NA	NA	NA	0.00303	0.0341	2.1e-08	NA	NA	NA	NA	0.694	NA	NA
ENSG00000232406	RP11-234K24.3	NA	NA	NA	NA	NA	NA	NA	NA	NA	NA	NA	NA	NA	NA	NA	NA	NA	NA	NA	NA	NA	NA	NA	NA	NA	0.215	NA	2.66e-07	NA	NA	NA	NA	NA	NA	NA	NA	NA	NA	NA	NA	NA	NA	NA	NA	NA	NA	NA	NA
ENSG00000100991	TRPC4AP	0.00353	0.00397	0.0377	0.156	NA	0.327	NA	NA	NA	9.14e-06	0.00202	NA	NA	NA	NA	NA	NA	NA	NA	0.0144	0.00985	NA	0.00452	0.000643	1.89e-08	0.234	0.0142	0.0487	NA	NA	0.128	0.00448	NA	NA	0.0255	0.79	0.00024	3.48e-05	0.0955	1.1e-06	0.0102	NA	0.00221	0.0455	0.0224	0.0115	NA	NA
ENSG00000150977	RILPL2	0.0265	NA	0.794	NA	NA	0.0515	NA	NA	NA	NA	NA	NA	NA	NA	NA	NA	NA	NA	NA	NA	9.83e-05	NA	NA	NA	0.000416	NA	0.238	NA	NA	NA	NA	NA	6.48e-08	0.00452	NA	NA	0.817	NA	NA	0.00179	0.000554	NA	1.36e-06	NA	NA	NA	NA	NA
ENSG00000088340	FER1L4	0.00157	0.00318	0.000106	0.00112	4.42e-07	0.00265	NA	NA	NA	5.02e-06	NA	0.00536	NA	NA	NA	NA	NA	NA	NA	NA	0.00125	NA	0.00318	NA	0.00157	0.000448	0.000597	0.00157	0.002345	NA	NA	0.000992	NA	0.00112	2.26e-06	NA	3.74e-08	0.0237	0.000872	0.0023	0.00112	NA	NA	NA	0.00112	0.0576	NA	NA
ENSG00000283064	RP1-221C16.8	NA	NA	NA	NA	NA	NA	NA	1.93e-07	NA	NA	NA	NA	NA	NA	NA	NA	NA	NA	NA	NA	0.000473	NA	NA	NA	NA	NA	NA	NA	NA	NA	NA	NA	NA	NA	NA	NA	NA	NA	NA	0.214	NA	NA	NA	NA	NA	0.125	NA	NA
ENSG00000126005	MMP24-AS1	0.000967	0.00147	0.000811	0.00121	0.0187	0.00272	0.000734	0.000967	0.000967	0.000967	0.000967	0.000967	0.000967	0.00118	0.000967	0.000967	0.000967	0.000967	0.000494	0.00147	0.00147	NA	NA	NA	0.00147	0.0493	0.00147	0.00147	0.003314	NA	0.0535	0.000967	NA	0.000967	NA	NA	0.000967	0.0293	0.00147	2.26e-06	2.67e-08	NA	NA	NA	0.00141	0.00511	NA	NA
ENSG00000186470	BTN3A2	4.58e-06	7.6e-06	1.05e-05	4.89e-06	1.52e-07	3.4e-06	1.95e-06	5.92e-06	5.26e-06	2.2e-05	3.29e-06	1.15e-05	4.4e-06	9.31e-07	6.39e-06	2.58e-07	1.57e-05	2.02e-05	9.15e-07	3.9e-06	1.92e-06	1.95e-05	3.48e-07	2.63e-07	4.52e-06	3.33e-06	5.08e-06	6.4e-06	7.75e-07	4.14e-06	2.36e-06	9e-06	8.83e-06	4.44e-06	3.42e-06	1.09e-06	4.38e-06	4.16e-06	7.83e-06	3.99e-06	4.19e-06	1.49e-05	5.65e-06	7.98e-08	2.02e-06	5.9e-06	2.49e-06	3.1e-07
ENSG00000228639	AC005152.3	NA	NA	NA	NA	NA	NA	NA	NA	NA	NA	NA	NA	NA	NA	NA	NA	NA	NA	NA	9.05e-07	NA	NA	NA	NA	NA	NA	NA	NA	NA	NA	NA	NA	3.93e-06	NA	NA	NA	2.89e-06	0.028092	NA	9.98e-07	1.25e-06	NA	NA	NA	NA	NA	NA	NA
ENSG00000226232	RP11-419C5.2	5.98e-05	2.18e-06	3.61e-05	5.64e-06	1.06e-06	6.26e-07	0.00055	5.17e-05	4.72e-05	4.92e-05	1.61e-05	2.21e-05	1.55e-05	8.88e-05	1.21e-05	2.52e-05	6.29e-05	8.4e-07	8.09e-06	8.33e-07	8.68e-07	7.35e-06	9.14e-07	1.06e-06	1.06e-06	5.11e-05	6.26e-07	7.28e-07	5.8e-07	1.92e-05	1.08e-06	3.61e-06	0.11	4.02e-06	3.5e-07	9.13e-07	7.57e-05	1.73e-06	1.06e-06	0.000351	2.16e-05	6.26e-07	1.06e-06	2.02e-05	0.428	7.3e-06	1.06e-06	9e-07
[truncated: 6 more columns]

## Sheet: Table S4
GENEID	Symbol	GTExv8.EUR.Adipose_Subcutaneous	GTExv8.EUR.Adipose_Visceral_Omentum	GTExv8.EUR.Adrenal_Gland	GTExv8.EUR.Artery_Aorta	GTExv8.EUR.Artery_Coronary	GTExv8.EUR.Artery_Tibial	GTExv8.EUR.Brain_Amygdala	GTExv8.EUR.Brain_Anterior_cingulate_cortex_BA24	GTExv8.EUR.Brain_Caudate_basal_ganglia	GTExv8.EUR.Brain_Cerebellar_Hemisphere	GTExv8.EUR.Brain_Cerebellum	GTExv8.EUR.Brain_Cortex	GTExv8.EUR.Brain_Frontal_Cortex_BA9	GTExv8.EUR.Brain_Hippocampus	GTExv8.EUR.Brain_Hypothalamus	GTExv8.EUR.Brain_Nucleus_accumbens_basal_ganglia	GTExv8.EUR.Brain_Putamen_basal_ganglia	GTExv8.EUR.Brain_Spinal_cord_cervical_c.1	GTExv8.EUR.Brain_Substantia_nigra	GTExv8.EUR.Breast_Mammary_Tissue	GTExv8.EUR.Cells_Cultured_fibroblasts	GTExv8.EUR.Cells_EBV.transformed_lymphocytes	GTExv8.EUR.Colon_Sigmoid	GTExv8.EUR.Colon_Transverse	GTExv8.EUR.Esophagus_Gastroesophageal_Junction	GTExv8.EUR.Esophagus_Mucosa	GTExv8.EUR.Esophagus_Muscularis	GTExv8.EUR.Heart_Atrial_Appendage	GTExv8.EUR.Heart_Left_Ventricle	GTExv8.EUR.Kidney_Cortex	GTExv8.EUR.Liver	GTExv8.EUR.Lung	GTExv8.EUR.Minor_Salivary_Gland	GTExv8.EUR.Muscle_Skeletal	GTExv8.EUR.Nerve_Tibial	GTExv8.EUR.Ovary	GTExv8.EUR.Pancreas	GTExv8.EUR.Pituitary	GTExv8.EUR.Prostate	GTExv8.EUR.Skin_Not_Sun_Exposed_Suprapubic	GTExv8.EUR.Skin_Sun_Exposed_Lower_leg	GTExv8.EUR.Small_Intestine_Terminal_Ileum	GTExv8.EUR.Spleen	GTExv8.EUR.Stomach	GTExv8.EUR.Testis	GTExv8.EUR.Thyroid	GTExv8.EUR.Uterus	GTExv8.EUR.Vagina
ENSG00000010322	NISCH	NA	0.66	NA	0.0478	NA	0.0177	NA	NA	3.53e-08	NA	NA	NA	NA	1.05e-06	NA	NA	0.0652	NA	NA	NA	NA	NA	NA	0.0245	0.048	0.0245	0.0677	0.0208	0.0587	NA	NA	0.0622	NA	0.642	NA	NA	NA	NA	NA	0.429	0.0221	NA	NA	NA	0.556	0.0261	NA	NA
ENSG00000013810	TACC3	3.35e-08	0.00121	0.005	NA	NA	0.296	0.29602	0.86	0.000646	0.000857	0.00319	0.64583	0.42217	0.856775	0.000379	NA	NA	NA	NA	6.94e-05	NA	NA	0.156	4.02e-08	0.0249	NA	0.0375	0.00329	0.034	NA	NA	1.48e-07	NA	0.186	0.000179	NA	5.49e-05	0.000122	4.25e-06	2.76e-08	1.15e-06	NA	1.59e-08	9.25e-09	6.27e-07	3.51e-08	0.14436	NA
ENSG00000016864	GLT8D1	NA	NA	NA	NA	NA	NA	NA	NA	NA	NA	NA	NA	NA	NA	NA	5.67e-08	NA	NA	NA	NA	0.576	1.03e-07	NA	NA	NA	NA	NA	NA	0.112	NA	NA	NA	NA	NA	NA	NA	1.02e-07	NA	NA	NA	NA	NA	NA	NA	NA	1.34e-06	NA	NA
ENSG00000023330	ALAS1	NA	NA	NA	NA	NA	NA	NA	NA	NA	NA	NA	NA	NA	NA	NA	NA	NA	NA	NA	NA	NA	NA	NA	NA	NA	NA	NA	NA	NA	NA	NA	NA	NA	NA	NA	NA	NA	NA	NA	NA	NA	NA	NA	NA	NA	NA	NA	NA
ENSG00000041982	TNC	NA	NA	NA	NA	NA	NA	NA	NA	NA	NA	NA	0.10982	NA	NA	NA	NA	NA	NA	NA	NA	0.319	NA	NA	NA	NA	NA	0.04165	NA	NA	NA	0.0352	NA	NA	NA	0.000324	NA	NA	0.00238	NA	NA	NA	NA	NA	NA	1.71e-07	NA	NA	NA
ENSG00000055955	ITIH4	8.96e-08	2.81e-06	NA	1.1e-07	1.1e-07	4.38e-07	8.1e-08	1.3e-07	2.68e-07	0.000102	9.6e-06	1.85e-06	0.000129	4.05e-07	2.89e-07	1.57e-05	5.86e-08	1.1e-07	6.54e-07	8.51e-08	7.23e-08	1.32e-06	2e-05	7.28e-08	1.41e-05	1.68e-06	2.89e-05	1.31e-07	2.5e-07	NA	NA	4.13e-08	1.07e-07	5.74e-07	1.78e-07	7.98e-08	6.49e-06	3.09e-06	7.88e-08	7.82e-08	1.1e-07	1.1e-07	1.1e-07	3.8e-06	0.0792	5.68e-06	4.6e-06	1.1e-07
ENSG00000055957	ITIH1	NA	NA	NA	NA	1.17e-07	1.74e-09	NA	NA	NA	NA	NA	NA	NA	NA	NA	NA	NA	NA	NA	NA	NA	NA	NA	NA	NA	NA	NA	1.69e-07	NA	NA	NA	NA	NA	NA	2.76e-07	NA	NA	NA	NA	NA	NA	NA	NA	NA	NA	NA	NA	NA
ENSG00000068078	FGFR3	1.87e-07	1.52e-07	9.17e-05	1.72e-08	6.36e-08	1.81e-07	NA	NA	NA	NA	0.737	NA	NA	NA	NA	NA	NA	NA	NA	0.000186	NA	NA	8.71e-07	NA	7.66e-07	NA	8.23e-07	6.82e-09	3.3e-07	NA	NA	1.22e-07	NA	1.18e-08	3.32e-08	0.08913	NA	NA	NA	0.987	NA	NA	0.000638	7.21e-06	NA	0.00018	NA	NA
ENSG00000073969	NSF	NA	NA	NA	0.000153	0.0012	0.000305	NA	NA	NA	0.00476	0.00858	NA	NA	NA	NA	NA	NA	NA	NA	0.00236	8.26e-08	0.000574	NA	NA	4.47e-05	4.03e-08	4.51e-07	0.000451	0.351	NA	0.439	NA	NA	0.351	1.21e-06	NA	NA	NA	NA	5.3e-08	NA	NA	NA	NA	1.49e-07	0.00203	NA	NA
ENSG00000087494	PTHLH	0.00938	NA	0.015388	0.270704	NA	NA	NA	NA	NA	NA	NA	NA	NA	NA	NA	NA	NA	NA	NA	NA	NA	1.17e-05	NA	NA	NA	0.459893	0.0179	NA	NA	NA	NA	2.43e-08	NA	NA	NA	1.74e-05	0.09498	NA	NA	NA	NA	NA	NA	NA	NA	NA	0.31038	NA
ENSG00000103591	AAGAB	0.03738	NA	NA	NA	NA	0.033946	NA	NA	NA	NA	NA	NA	NA	NA	NA	NA	NA	NA	NA	NA	0.12042	NA	NA	NA	NA	NA	0.045	NA	NA	NA	NA	0.061623	NA	4.38e-08	NA	NA	NA	NA	NA	NA	NA	NA	NA	NA	NA	0.495956	NA	NA
ENSG00000108379	WNT3	0.000427	0.0341	1.98e-07	6.83e-07	1.27e-07	2.29e-05	0.166	0.741	0.905	0.000656	0.355	0.394	0.301	NA	0.513	0.525	NA	NA	NA	0.000618	0.463	5.55e-08	8.57e-07	3.64e-07	2.04e-07	NA	6.66e-08	3.61e-08	1.84e-07	NA	NA	9.09e-08	NA	1.9e-07	1.37e-06	NA	3.31e-08	1.84e-07	7.32e-08	NA	NA	5.29e-07	6.83e-07	8.22e-08	1.42e-08	8.59e-07	NA	NA
ENSG00000114841	DNAH1	0.107	0.0383	NA	0.789	NA	0.219	0.0329	NA	0.0391	0.0299	0.0347	0.279	0.0964	0.34	NA	0.0482	0.0413	NA	NA	0.0245	4.41e-08	NA	NA	NA	0.317	0.0511	0.369	0.0342	0.181	NA	NA	0.00161	NA	NA	0.814	NA	NA	NA	0.039	NA	0.863	NA	0.025	0.163	0.0238	0.0652	NA	NA
ENSG00000114854	TNNC1	NA	NA	NA	0.64	NA	NA	NA	NA	NA	0.742	0.944	NA	NA	NA	NA	NA	NA	NA	NA	NA	NA	NA	NA	NA	NA	NA	NA	NA	NA	NA	NA	NA	NA	NA	NA	NA	NA	NA	NA	NA	NA	NA	NA	NA	0.273	NA	NA	NA
ENSG00000114902	SPCS1	NA	NA	NA	NA	NA	NA	NA	NA	NA	NA	NA	1.35e-06	4.55e-08	NA	NA	NA	NA	NA	NA	NA	NA	NA	NA	NA	NA	NA	NA	NA	NA	NA	NA	NA	NA	0.00244	NA	NA	NA	NA	NA	NA	NA	NA	NA	NA	NA	NA	NA	NA
ENSG00000114904	NEK4	1.16e-06	1.96e-07	4.9e-08	NA	NA	6.33e-07	NA	NA	NA	5.9e-08	5.22e-07	0.000731	NA	NA	NA	NA	NA	0.00589	NA	2.37e-05	2.14e-07	NA	2.07e-07	5.39e-07	3.57e-05	2.84e-07	9.73e-07	1.09e-06	4.15e-07	NA	NA	6.52e-05	4e-08	9.02e-07	8.84e-07	NA	2.48e-07	3.81e-07	NA	0.00589	9.71e-08	3.72e-05	NA	3.53e-08	NA	1.49e-07	NA	NA
ENSG00000118407	FILIP1	0.00139	0.161	NA	NA	NA	NA	NA	NA	NA	0.00693	0.0949	NA	NA	NA	NA	NA	NA	NA	NA	0.0627	0.115	NA	NA	NA	NA	NA	NA	NA	NA	NA	NA	NA	NA	6.96e-10	NA	NA	6.96e-10	NA	NA	NA	NA	NA	NA	NA	NA	NA	NA	0.26241
ENSG00000120071	KANSL1	0.000407	0.000611	NA	0.025	0.0678	0.00184	0.00108	4.41e-07	9.41e-06	1.68e-05	3.56e-05	0.00108	NA	NA	NA	NA	NA	NA	NA	0.026	1.04e-06	5.91e-06	2.41e-05	7.85e-06	0.00703	5.39e-06	0.0155	0.00108	0.000568	NA	0.00108	0.000983	2.7e-06	9.45e-08	0.0145	0.00108	NA	0.00163	0.0807	1.81e-06	1.05e-05	6.93e-09	0.00645	0.00468	0.0184	0.0787	6.95e-06	NA
ENSG00000120088	CRHR1	1.3e-09	9.43e-10	NA	NA	NA	NA	NA	NA	4.76e-09	NA	NA	NA	7.04e-10	1.16e-08	NA	1.73e-05	1.3e-09	6.68e-10	NA	9.39e-10	NA	NA	3.02e-08	NA	8.24e-10	0.000138	1.24e-09	NA	NA	8.85e-10	NA	NA	NA	4.56e-07	7.79e-08	NA	NA	NA	NA	7.94e-10	9.05e-10	NA	NA	NA	NA	8.13e-08	NA	NA
ENSG00000130779	CLIP1	0.0238	NA	NA	NA	NA	0.046247	NA	NA	NA	NA	NA	NA	NA	NA	NA	NA	NA	NA	NA	NA	NA	NA	NA	NA	NA	0.015832	NA	NA	NA	NA	NA	NA	NA	NA	NA	NA	0.08673	NA	NA	NA	NA	0.234	NA	0.03151	NA	NA	NA	NA
ENSG00000136944	LMX1B	9.23e-12	NA	NA	NA	NA	2.63e-05	NA	NA	NA	NA	NA	NA	NA	NA	NA	NA	NA	NA	NA	NA	NA	NA	NA	NA	NA	NA	NA	NA	NA	NA	NA	NA	NA	NA	5.71e-11	NA	NA	NA	NA	0.028534	NA	NA	NA	NA	NA	NA	NA	NA
ENSG00000139718	SETD1B	NA	NA	NA	NA	NA	NA	NA	NA	NA	NA	NA	NA	NA	NA	NA	NA	NA	NA	NA	NA	NA	NA	NA	NA	NA	NA	NA	NA	NA	NA	NA	NA	NA	NA	NA	NA	NA	NA	NA	NA	NA	NA	NA	NA	NA	NA	NA	NA
ENSG00000154319	FAM167A	6.43e-05	NA	NA	NA	NA	NA	0.00028	NA	9.71e-08	NA	NA	3.4e-05	0.000227	0.00224	NA	1.38e-06	2.27e-05	NA	NA	NA	0.0441	0.0542	NA	NA	NA	0.0044	NA	NA	NA	NA	NA	NA	NA	NA	0.271	NA	NA	NA	NA	0.043	0.0642	NA	0.111	NA	0.442	0.148	NA	NA
ENSG00000157388	CACNA1D	NA	NA	1.07e-07	NA	NA	NA	NA	NA	NA	0.0684	0.00305	NA	NA	NA	NA	NA	NA	NA	NA	NA	NA	NA	NA	NA	NA	0.379	0.219	NA	NA	NA	NA	NA	NA	NA	0.0847	NA	NA	NA	NA	NA	0.624	NA	NA	NA	NA	0.655	NA	NA
ENSG00000159314	ARHGAP27	1.94e-07	NA	NA	NA	NA	NA	NA	NA	9.18e-10	NA	NA	3.02e-08	NA	NA	NA	9.42e-10	NA	NA	NA	NA	0.116	8.89e-10	NA	NA	NA	1.24e-09	NA	0.0051	0.116	NA	NA	NA	NA	NA	NA	NA	NA	NA	NA	9.07e-09	3.02e-08	NA	NA	9.48e-10	0.00372	NA	NA	NA
ENSG00000162267	ITIH3	NA	NA	NA	NA	NA	NA	NA	NA	NA	NA	NA	NA	NA	NA	NA	NA	NA	NA	NA	NA	NA	NA	NA	NA	NA	NA	NA	NA	NA	NA	NA	NA	NA	5.84e-06	NA	NA	NA	NA	NA	NA	NA	NA	NA	NA	NA	NA	NA	NA
ENSG00000163235	TGFA	NA	NA	NA	NA	NA	NA	7.37e-10	4.03e-05	2.7e-08	NA	NA	NA	2.74e-07	1.21e-06	NA	NA	NA	NA	NA	NA	NA	NA	NA	NA	NA	NA	NA	NA	NA	NA	0.45506	NA	0.81654	0.888	0.0127	NA	NA	NA	NA	NA	0.375	NA	NA	NA	4.43e-05	NA	NA	NA
ENSG00000163935	SFMBT1	0.513	0.374	0.265	0.0759	0.481	0.481	NA	NA	NA	4.25e-09	0.000196	NA	NA	NA	0.164	NA	NA	NA	NA	0.369	0.332	NA	0.364	6.42e-05	1.36e-07	NA	0.0366	2.02e-08	NA	NA	NA	0.439	NA	NA	0.789	0.0864	NA	8.41e-08	NA	0.308	0.000667	7.75e-07	0.379	2.6e-07	NA	3.31e-05	0.364	NA
ENSG00000163938	GNL3	9.24e-07	NA	5.3e-07	8.38e-07	4.39e-07	2.76e-06	NA	0.000103	1.92e-07	1.59e-05	4.49e-07	3.97e-06	2.37e-05	2.43e-05	2.63e-05	8.43e-06	4.94e-06	2.31e-07	NA	0.000258	9.3e-09	6.3e-06	9.75e-08	3.48e-07	1.85e-06	0.192	2.37e-05	3.93e-07	1.64e-07	NA	NA	5.91e-07	NA	9.83e-07	9.04e-07	2.37e-05	1.3e-07	8.6e-07	NA	0.00155	0.192	1.75e-09	0.000667	0.000765	2.2e-07	NA	NA	NA
ENSG00000163939	PBRM1	NA	NA	0.556	NA	NA	4.36e-07	NA	NA	NA	NA	NA	NA	NA	NA	NA	NA	NA	NA	NA	NA	2.37e-05	NA	NA	NA	NA	NA	NA	NA	NA	NA	NA	NA	NA	NA	NA	NA	NA	NA	NA	NA	NA	NA	NA	NA	NA	1.14e-06	NA	NA
ENSG00000163950	SLBP	0.0162	NA	NA	NA	NA	NA	NA	NA	NA	NA	NA	NA	NA	NA	NA	NA	NA	NA	NA	NA	1.03e-07	NA	NA	NA	NA	0.159	NA	NA	NA	NA	NA	NA	NA	0.00267	NA	NA	NA	NA	NA	NA	NA	NA	NA	NA	NA	NA	NA	NA
ENSG00000168268	NT5DC2	0.000103	0.000137	0.15	0.000189	NA	0.000137	NA	NA	NA	NA	NA	NA	NA	NA	NA	NA	NA	NA	NA	6.52e-05	6.52e-05	0.000184	0.000459	4.72e-06	0.000137	NA	2.95e-07	2.73e-05	2.85e-05	NA	NA	1.69e-07	NA	NA	0.00126	NA	5.19e-05	1.84e-07	NA	7.09e-05	4.29e-06	5.19e-05	5.23e-06	2.41e-06	3.98e-07	6.92e-05	1.99e-05	NA
ENSG00000173295	FAM86B3P	3.79e-07	8.39e-07	NA	NA	NA	0.403	0.000541	8.82e-07	NA	2.84e-07	4.39e-06	8.39e-07	1.93e-06	7.57e-07	4.39e-06	NA	NA	7.35e-05	NA	3.79e-07	3.88e-07	NA	6.84e-07	3.08e-07	2.94e-07	2.27e-07	0.000142	2.48e-07	3.98e-07	1.08e-06	NA	1.08e-06	8.4e-07	6.6e-07	5.06e-05	NA	1.44e-06	8.39e-07	NA	3.86e-07	3.79e-07	NA	NA	3.74e-06	0.0985	2.81e-06	NA	8.39e-07
ENSG00000174137	FAM53A	0.000173	NA	NA	0.0248	0.00141	0.143	NA	NA	NA	0.007831	0.00711	NA	NA	NA	NA	NA	NA	NA	NA	1.33e-07	4.94e-05	4.53e-08	0.0123	4.81e-06	NA	3.78e-05	0.875	0.811	0.0551	NA	9.25e-09	9.25e-09	9.17e-09	3.85e-08	3.03e-09	NA	3.11e-09	NA	0.881	1.03e-07	0.000247	1.93e-08	0.0344	1.54e-07	8.79e-08	1.64e-09	NA	NA
ENSG00000175727	MLXIP	NA	NA	NA	NA	NA	NA	NA	NA	NA	NA	NA	NA	NA	NA	NA	NA	NA	NA	NA	NA	1.65e-05	NA	NA	1.86e-08	NA	NA	NA	NA	NA	NA	NA	NA	NA	3.72e-05	NA	NA	NA	0.000468	NA	NA	NA	7.01e-08	NA	NA	0.858	0.195108	NA	NA
ENSG00000176681	LRRC37A	5.52e-05	0.000404	0.123	7.45e-07	0.000111	2.96e-05	0.0485	0.0645	0.0022	5.67e-07	1.51e-05	0.00154	0.029	0.000435	0.00129	0.0167	0.0319	6.11e-06	3e-05	0.000697	0.467	0.237	0.00126	0.00608	0.000903	0.236	0.000722	0.245	0.0585	1.11e-05	0.355	0.00116	0.412	0.0326	3.57e-06	1.06e-05	0.1	0.0803	0.00382	4.3e-07	1.22e-08	0.00146	0.0159	0.022	0.153	0.0305	1.02e-06	1.11e-05
ENSG00000184047	DIABLO	NA	NA	NA	NA	NA	NA	NA	NA	NA	NA	NA	NA	NA	NA	NA	NA	NA	NA	NA	NA	0.13	NA	NA	NA	NA	NA	NA	NA	NA	NA	NA	NA	NA	NA	NA	NA	NA	NA	NA	NA	NA	NA	NA	NA	0.000631	NA	NA	NA
ENSG00000184922	FMNL1	NA	NA	NA	NA	NA	NA	NA	NA	NA	3.02e-08	3.02e-08	NA	NA	NA	NA	NA	NA	NA	NA	NA	NA	NA	NA	NA	NA	NA	NA	NA	NA	NA	NA	NA	NA	NA	NA	NA	NA	NA	NA	NA	NA	NA	NA	NA	NA	NA	NA	NA
ENSG00000185294	SPPL2C	NA	NA	NA	NA	NA	NA	NA	NA	NA	9.47e-10	9.18e-10	5.18e-10	3.02e-08	NA	NA	NA	NA	NA	NA	NA	NA	NA	NA	NA	NA	NA	NA	NA	NA	NA	NA	NA	NA	NA	NA	NA	NA	NA	NA	NA	NA	NA	NA	NA	NA	NA	NA	NA
ENSG00000185829	ARL17A	2.47e-05	2.62e-06	6.42e-08	1.67e-05	2.84e-06	4.94e-05	1.05e-07	1.1e-07	1.49e-07	3.53e-08	3.04e-08	1.39e-06	2.02e-07	3.01e-08	3.02e-07	4.71e-09	1.74e-07	0.00324	1.61e-07	5.35e-06	2.82e-05	0.00135	1.12e-07	6.68e-07	6.95e-06	0.00011	2.31e-08	9.88e-07	1.62e-07	8.89e-08	8.7e-07	4.18e-05	0.000497	2.63e-07	7.79e-06	3.5e-07	1.57e-06	1.95e-07	4.39e-06	0.000142	0.000422	3.27e-06	0.00108	6.69e-06	3.72e-05	5.76e-08	1.7e-07	0.000188
ENSG00000186868	MAPT	3.02e-08	1.24e-09	NA	1.55e-06	NA	9.3e-10	NA	NA	1.08e-05	NA	6.53e-10	NA	NA	NA	NA	NA	NA	NA	NA	NA	NA	NA	1.24e-10	2.12e-07	7.44e-07	8.02e-10	1.16e-05	NA	1.66e-09	NA	NA	9.48e-10	NA	NA	NA	NA	NA	NA	9.19e-10	8.57e-10	9.48e-10	NA	8.72e-10	NA	NA	1.04e-07	5.2e-10	NA
ENSG00000196284	SUPT3H	8.82e-09	7.9e-11	5.02e-06	1.15e-09	NA	1.3e-07	3.31e-11	1.25e-07	2.31e-09	2.81e-07	1.27e-07	1.7e-07	2.81e-07	2.81e-07	6.6e-09	1.3e-07	2.81e-07	NA	9.74e-07	2.84e-09	9.41e-10	0.000248	2.45e-07	3.38e-10	2.16e-09	2.53e-08	2.21e-08	0.000103	7.88e-09	NA	NA	6.89e-13	NA	0.171	1.39e-11	NA	4.75e-10	2.08e-06	NA	2.97e-07	1.53e-09	NA	3.41e-08	2.06e-09	1.54e-07	1.73e-09	NA	NA
ENSG00000198756	COLGALT2	NA	1.81e-08	0.022337	0.522	NA	NA	NA	NA	6.16e-07	6.81e-10	1.57e-11	5.17e-07	NA	4.46e-08	2.09e-07	2.33e-07	6.1e-10	6.01e-07	2.78e-05	0.153	3.1e-07	NA	8.16e-10	4.05e-10	NA	NA	3.41e-08	NA	NA	NA	7.58e-07	1.86e-08	0.074593	0.000103	0.00483	NA	5.4e-05	NA	NA	7.58e-07	NA	3.24e-08	7.29e-07	1.31e-05	0.000262	3.46e-05	NA	NA
ENSG00000204650	CRHR1-IT1	9.26e-10	9.37e-10	7.89e-10	9.47e-10	1.62e-09	1.07e-09	9.7e-10	5.25e-09	9.27e-10	1.67e-06	8.8e-10	9.48e-10	2.33e-09	1.97e-09	5e-09	7.28e-09	1.43e-09	1.01e-09	9.48e-10	9.88e-10	NA	9.48e-10	NA	1.24e-09	9.76e-10	9.37e-10	1.14e-09	9.82e-10	9.3e-10	9.48e-10	5.31e-09	9.3e-10	9.17e-10	8.92e-10	9.19e-10	7.9e-10	9.81e-10	6.19e-10	9.38e-10	NA	NA	9.5e-10	NA	7.25e-10	9.48e-10	9.41e-10	1.33e-09	9.5e-10
ENSG00000204652	RPS26P8	NA	NA	NA	NA	NA	NA	NA	NA	NA	NA	NA	NA	NA	NA	NA	NA	NA	NA	NA	NA	NA	NA	NA	NA	NA	NA	NA	NA	NA	NA	NA	NA	NA	NA	1.05e-09	2.46e-07	NA	NA	NA	NA	NA	NA	NA	NA	8.67e-10	NA	NA	NA
ENSG00000213326	RPS7P11	NA	NA	NA	NA	NA	NA	NA	NA	NA	NA	NA	NA	NA	NA	NA	NA	NA	NA	NA	NA	NA	NA	NA	NA	NA	NA	NA	NA	NA	NA	NA	NA	NA	NA	NA	NA	NA	NA	NA	NA	NA	NA	NA	NA	NA	NA	NA	NA
ENSG00000213533	TMEM110	8.04e-05	2.75e-06	NA	1.24e-07	NA	NA	NA	NA	NA	NA	NA	NA	NA	NA	NA	NA	NA	NA	NA	NA	3.11e-05	0.554	5.84e-05	NA	NA	NA	5.37e-06	NA	0.183	NA	NA	1.67e-08	NA	0.000249	2.16e-06	NA	NA	NA	NA	NA	NA	NA	NA	NA	0.0938	0.000202	NA	NA
ENSG00000214401	KANSL1-AS1	6.47e-10	9.45e-10	9.48e-10	6.62e-10	9.48e-10	1.24e-09	1.66e-10	9.5e-10	9.27e-10	9.37e-10	1.31e-10	9.48e-10	9.48e-10	9.48e-10	9.27e-10	4.1e-10	9.27e-10	9.47e-10	1.7e-10	7.88e-10	5.97e-10	9.47e-10	9.48e-10	1.24e-09	2.98e-10	9.42e-10	1.24e-09	9.48e-10	9.08e-10	9.5e-10	9.48e-10	4.33e-10	9.11e-10	5.22e-10	2.84e-10	9.48e-10	1.24e-09	4.19e-10	9.4e-10	9.46e-10	5.81e-10	9.48e-10	9.5e-10	9.48e-10	9.48e-10	2.2e-10	9.5e-10	9.48e-10
ENSG00000214425	LRRC37A4P	9.25e-10	2.33e-09	8.48e-10	9.18e-10	1.15e-09	1.24e-09	6.82e-10	9.5e-10	1.05e-09	2.18e-09	7.39e-09	9.48e-10	1.3e-09	1.57e-09	9.27e-10	9.47e-10	9.41e-10	1.07e-09	9.48e-10	9.18e-10	9.18e-10	1.16e-07	9.48e-10	1.19e-09	1.15e-09	2.83e-08	2.09e-09	9.48e-10	9.95e-10	9.48e-10	1.65e-09	9.3e-10	9.27e-10	9.48e-10	9.68e-10	7.94e-10	1.74e-09	2.32e-09	9.8e-10	1.04e-09	1.11e-09	9.48e-10	9.48e-10	9.5e-10	1.7e-08	9.08e-10	9.5e-10	9.5e-10
ENSG00000225190	PLEKHM1	3.02e-08	8.51e-10	9.48e-10	NA	NA	NA	3.02e-08	3.02e-08	3.02e-08	1.68e-08	2.43e-09	3.02e-08	1.76e-05	NA	0.00069	8.45e-09	3.69e-08	NA	NA	3.02e-08	3.02e-08	NA	NA	NA	NA	5.18e-06	3.02e-08	NA	NA	NA	NA	3.02e-08	NA	3.02e-08	NA	NA	NA	NA	NA	NA	NA	NA	NA	NA	2.29e-06	NA	NA	NA
ENSG00000225920	RIMKLBP2	1.06e-08	NA	0.284506	NA	NA	NA	NA	NA	NA	NA	NA	NA	NA	NA	NA	NA	NA	NA	NA	NA	NA	NA	NA	NA	NA	NA	NA	NA	NA	NA	NA	NA	NA	NA	0.0434	NA	NA	NA	NA	NA	NA	NA	NA	NA	NA	NA	NA	NA
ENSG00000228063	LYPLAL1-AS1	NA	0.027	NA	3.64e-10	NA	0.00552	NA	NA	NA	NA	NA	NA	0.00988	0.0066	NA	NA	NA	NA	NA	NA	NA	NA	NA	NA	NA	NA	0.009	NA	NA	NA	NA	NA	NA	NA	NA	0.001605	NA	NA	NA	NA	NA	NA	NA	NA	NA	NA	NA	NA
ENSG00000230894	RP11-67K19.3	NA	NA	NA	NA	NA	NA	NA	NA	NA	NA	NA	NA	NA	NA	NA	NA	NA	NA	NA	NA	NA	NA	NA	NA	NA	NA	NA	NA	NA	NA	NA	NA	NA	NA	NA	NA	NA	NA	NA	NA	NA	NA	NA	NA	2.18e-07	NA	NA	NA
ENSG00000232300	FAM215B	NA	NA	NA	NA	1.7e-07	NA	NA	NA	NA	7.59e-08	1.74e-07	NA	NA	NA	NA	NA	NA	NA	NA	0.000405	NA	NA	0.000948	NA	1.13e-05	0.00151	1.48e-07	NA	NA	NA	NA	7.4e-08	NA	NA	8.99e-07	1.49e-07	NA	1.32e-07	6.72e-06	0.000754	0.0012	NA	NA	NA	0.00148	1.11e-08	NA	0.00856
ENSG00000236234	AC091132.1	NA	NA	NA	NA	NA	NA	NA	NA	NA	9.42e-10	9.48e-10	NA	NA	NA	NA	NA	NA	NA	NA	NA	NA	9.48e-10	NA	NA	NA	1.24e-09	NA	NA	NA	NA	NA	NA	NA	NA	NA	NA	NA	NA	NA	NA	NA	NA	NA	NA	9.28e-08	NA	NA	NA
ENSG00000238083	LRRC37A2	1.72e-08	4.19e-08	6.2e-08	1.32e-07	1.09e-07	4.74e-08	1.32e-07	5.55e-07	1.19e-07	1.45e-07	9.85e-08	4.25e-06	3.93e-07	1.07e-07	4.17e-07	1.12e-07	4.68e-07	3.68e-08	1.49e-07	3.61e-08	3.99e-06	1.18e-07	2.82e-08	2.26e-08	5.59e-08	2.37e-08	1.21e-08	2.45e-08	3.67e-08	9.43e-08	4.69e-08	8.39e-08	1.62e-08	2.15e-05	4.45e-08	1.49e-07	1.34e-07	3.27e-07	1.49e-07	2.75e-08	2.38e-08	1.55e-07	1.77e-07	2.23e-08	0.444	1.27e-08	4.66e-08	1.99e-07
ENSG00000239557	RP11-168J18.6	1.23e-06	NA	NA	NA	NA	NA	NA	NA	0.0574	NA	NA	9.24e-08	NA	0.0282	NA	NA	NA	NA	NA	3.45e-08	8.92e-06	NA	NA	NA	NA	1.82e-07	1.06e-08	NA	NA	NA	NA	1.3e-06	NA	NA	1.51e-05	NA	NA	NA	NA	6.86e-06	NA	NA	NA	NA	NA	1.27e-06	NA	NA
ENSG00000242797	GLYCTK-AS1	0.00521	NA	NA	NA	NA	NA	NA	NA	NA	NA	NA	NA	NA	NA	NA	NA	NA	NA	NA	NA	2.48e-07	NA	NA	NA	NA	NA	NA	NA	NA	NA	NA	3.27e-05	NA	NA	NA	NA	NA	NA	NA	NA	NA	NA	NA	NA	1.12e-06	NA	NA	NA
ENSG00000244459	RP11-1398P2.1	NA	NA	NA	0.252	NA	NA	NA	NA	NA	NA	NA	NA	NA	NA	NA	NA	NA	NA	NA	NA	1.52e-08	1.35e-08	NA	NA	NA	NA	NA	0.0752	NA	NA	NA	NA	NA	9.25e-09	NA	NA	7.33e-05	NA	NA	1.52e-08	5.3e-08	NA	NA	NA	NA	NA	NA	NA
ENSG00000247271	ZBED5-AS1	7.76e-05	1.43e-06	8.86e-06	1.46e-07	NA	2.95e-06	NA	1.78e-06	0.000557	NA	NA	NA	NA	NA	NA	0.000264	NA	NA	NA	1.09e-05	2.05e-07	NA	1.14e-07	NA	2.91e-05	6.46e-06	1.49e-06	0.0002	0.000468	NA	NA	4.87e-06	NA	4.3e-05	9.6e-05	NA	2.13e-06	1.19e-06	NA	4.76e-06	4.76e-06	NA	2e-05	5.59e-05	NA	4.85e-06	0.000173	1.96e-06
ENSG00000249188	ENPP7P1	NA	NA	NA	NA	NA	NA	NA	NA	NA	2.9e-06	4.02e-05	NA	NA	NA	NA	NA	NA	NA	NA	NA	NA	NA	NA	NA	NA	NA	NA	NA	NA	NA	NA	NA	NA	NA	NA	NA	NA	7.86e-08	NA	NA	NA	NA	NA	NA	6.66e-06	NA	NA	NA
ENSG00000249889	ALG1L11P	NA	NA	NA	NA	NA	NA	NA	0.000267	1.24e-05	NA	NA	9.75e-06	1.72e-06	1.36e-06	NA	3.34e-06	3.93e-07	0.000127	NA	NA	NA	NA	NA	NA	NA	NA	NA	NA	NA	NA	NA	NA	NA	NA	NA	NA	NA	3.01e-07	NA	NA	NA	NA	NA	NA	NA	NA	NA	NA
ENSG00000251562	MALAT1	NA	NA	NA	NA	NA	NA	NA	NA	NA	NA	NA	NA	NA	NA	0.115	NA	NA	NA	NA	NA	NA	NA	NA	NA	NA	NA	NA	NA	NA	NA	NA	NA	NA	NA	NA	NA	0.994	NA	NA	NA	NA	NA	NA	NA	NA	NA	NA	NA
ENSG00000253893	FAM85B	7.32e-07	0.000361	NA	1.82e-06	1.94e-06	1.15e-06	6.54e-07	5.4e-07	1.35e-06	4.22e-06	2.17e-06	4.54e-07	1.65e-06	2.26e-06	5.8e-07	3.23e-07	4.15e-07	3.61e-07	6.98e-07	5.96e-07	2.36e-06	7.88e-07	7.28e-07	3.44e-07	3.08e-06	NA	8.39e-07	NA	NA	5.11e-06	8.39e-07	8.7e-07	3.79e-07	NA	5.11e-07	3.87e-07	NA	3.94e-08	4.39e-06	1.17e-05	4.39e-06	NA	NA	NA	3.5e-07	8.39e-07	3.61e-07	NA
ENSG00000253981	ALG1L13P	8.39e-07	1.76e-06	NA	NA	NA	NA	NA	NA	NA	1.34e-06	4.39e-06	2.82e-07	NA	NA	NA	NA	NA	NA	NA	1.89e-05	8.39e-07	NA	7.39e-05	2.76e-07	3.14e-05	5.7e-07	8.79e-05	NA	NA	1.08e-06	7.78e-05	0.000316	NA	NA	0.00058	NA	1.58e-07	NA	NA	1.41e-06	NA	NA	NA	3.79e-07	NA	6.82e-06	NA	8.39e-07
ENSG00000254237	RP11-115J16.2	NA	NA	NA	NA	NA	NA	NA	NA	NA	NA	NA	NA	NA	NA	NA	NA	NA	NA	NA	NA	NA	NA	NA	NA	NA	NA	NA	NA	NA	NA	NA	NA	NA	NA	NA	NA	NA	NA	NA	NA	NA	NA	NA	NA	5.69e-08	NA	NA	NA
ENSG00000254597	FAM90A10P	NA	NA	NA	NA	NA	NA	NA	NA	NA	NA	NA	NA	NA	NA	NA	NA	NA	NA	NA	NA	NA	NA	NA	NA	NA	NA	NA	NA	NA	NA	NA	NA	NA	NA	NA	NA	NA	NA	NA	NA	NA	NA	NA	NA	4.67e-07	NA	NA	NA
ENSG00000255174	RP11-481A20.4	NA	NA	NA	NA	NA	NA	NA	NA	NA	1.5e-05	7.13e-07	NA	NA	NA	NA	NA	NA	NA	NA	NA	NA	NA	NA	NA	NA	NA	NA	NA	NA	NA	NA	NA	NA	NA	NA	NA	NA	NA	NA	NA	NA	NA	NA	NA	NA	NA	NA	NA
ENSG00000255310	AF131215.2	5.23e-06	2.68e-05	2.09e-05	2.17e-06	2.39e-05	9.66e-05	NA	NA	9.22e-06	7.43e-07	2.51e-06	3.65e-08	3.45e-06	NA	NA	3.45e-06	2.05e-06	NA	NA	4.15e-06	9.26e-05	0.000197	5.92e-07	2.52e-06	1e-06	2.98e-06	1.27e-05	3.73e-06	3.49e-06	NA	0.000221	2.68e-05	8.86e-06	7.04e-07	3.73e-06	NA	3.12e-06	2.45e-06	3.43e-06	1.23e-06	6.88e-06	1.83e-05	3.45e-06	6.23e-07	1.64e-05	0.000108	NA	3.73e-05
ENSG00000256546	AC156455.1	0.0134	NA	NA	NA	NA	NA	NA	NA	NA	NA	NA	NA	NA	NA	NA	NA	NA	NA	NA	NA	1.19e-08	NA	NA	NA	NA	NA	NA	NA	NA	NA	NA	NA	NA	NA	NA	NA	NA	NA	NA	NA	NA	NA	NA	NA	NA	NA	NA	NA
ENSG00000260233	SSSCA1-AS1	2.75e-07	NA	NA	2.77e-06	2.75e-07	2.34e-07	NA	NA	NA	0.000331	NA	NA	NA	NA	NA	NA	NA	NA	NA	NA	NA	NA	1.78e-06	9.99e-05	7.44e-05	NA	0.00701	2.75e-07	3.77e-07	NA	NA	0.000311	NA	5.72e-07	0.00272	0.000958	1.69e-05	NA	NA	NA	2.75e-07	NA	5.48e-05	NA	NA	2.2e-06	0.000244	0.00378
ENSG00000261575	RP11-259G18.1	9.3e-10	1.57e-09	NA	9.61e-10	2.76e-09	1.3e-09	3.19e-09	6.76e-08	1.01e-09	9.36e-10	9.48e-10	9.48e-10	4.49e-09	9.48e-10	1.72e-08	2.47e-09	2.46e-08	1.74e-07	1.22e-09	4.87e-10	1.3e-09	1.49e-07	9.48e-10	1.03e-09	3.14e-08	1.58e-09	1.24e-09	4.61e-08	9.63e-10	NA	NA	2.3e-08	5.37e-05	8.61e-09	1.24e-09	9.48e-10	1e-09	1.88e-09	2.3e-08	9.48e-10	8.71e-10	8.17e-08	9.9e-10	NA	9.48e-10	1.3e-09	9.48e-10	9.48e-10
ENSG00000262372	RP11-669E14.6	NA	NA	NA	NA	NA	NA	NA	NA	NA	NA	NA	NA	NA	NA	NA	NA	NA	NA	NA	NA	NA	NA	NA	NA	NA	NA	7.56e-10	NA	NA	NA	NA	NA	NA	NA	NA	NA	NA	NA	NA	NA	NA	NA	NA	NA	9.48e-10	1.24e-09	NA	NA
ENSG00000262500	RP11-259G18.2	NA	1.73e-08	1.09e-09	NA	NA	NA	2.52e-08	3.86e-08	1.77e-07	6.35e-09	7.08e-09	1.18e-09	1.74e-07	1.36e-08	5.2e-08	1.74e-07	1.74e-07	5.67e-08	1.76e-09	1.65e-07	NA	NA	9.48e-10	1.01e-08	3.65e-08	1.74e-07	9.37e-09	NA	NA	1.11e-07	4.41e-09	5.34e-08	NA	NA	7.94e-09	1.49e-07	NA	1.04e-08	2.75e-08	9.65e-09	5.66e-09	9.48e-10	9.5e-10	NA	9.78e-10	2.55e-08	2.46e-09	1.49e-07
ENSG00000262539	RP11-259G18.3	5.31e-09	2.19e-08	3.91e-09	6.06e-09	1.4e-07	7.65e-09	5.07e-09	1.49e-07	1.48e-08	1.52e-08	2.82e-09	5.57e-08	1.61e-07	1.93e-08	1.74e-07	2.46e-08	1.93e-07	1.74e-07	1.74e-07	1.08e-08	1.26e-08	7.89e-09	9.48e-10	6.58e-09	1.49e-07	1.49e-07	8.24e-09	7.44e-09	4.93e-09	1.63e-07	2.06e-09	5.27e-08	1.55e-09	1.04e-08	1.49e-07	1.49e-07	3.47e-07	1.45e-08	9.56e-10	1.54e-08	1.08e-08	9.48e-10	9.48e-10	9.48e-10	9.48e-10	6.17e-08	1.17e-09	2.13e-06
ENSG00000262881	RP11-669E14.4	NA	NA	NA	NA	NA	NA	NA	NA	NA	NA	NA	NA	NA	NA	NA	NA	NA	NA	NA	6.93e-10	NA	NA	NA	NA	NA	NA	NA	NA	NA	NA	9.27e-10	NA	NA	NA	NA	NA	NA	NA	NA	NA	NA	NA	NA	NA	NA	NA	NA	NA
ENSG00000263142	LRRC37A17P	0.535	NA	NA	NA	NA	NA	0.935	0.973	0.917	NA	9.41e-08	0.917	NA	0.946	NA	0.481	NA	0.922	0.962	NA	0.181	NA	NA	NA	NA	0.00267	NA	NA	NA	NA	NA	NA	NA	NA	0.535	NA	NA	NA	NA	0.467	0.00363	0.137	0.62	NA	1.49e-07	0.106	NA	0.0266
ENSG00000263503	RP11-707O23.5	9.48e-10	9.38e-10	7.46e-10	9.18e-10	9.48e-10	9.1e-10	1.04e-09	9.5e-10	9.18e-10	1.3e-09	9.48e-10	9.48e-10	1.3e-09	9.5e-10	1.3e-09	9.47e-10	9.48e-10	5.36e-09	9.51e-10	1.14e-09	7.57e-10	2.97e-09	7.89e-10	9.47e-10	1.18e-09	7.96e-10	9.47e-10	9.48e-10	9.48e-10	9.48e-10	9.25e-10	9.3e-10	1.01e-09	9.48e-10	9.56e-10	9.48e-10	9.47e-10	9.48e-10	8.89e-10	1.1e-09	9.48e-10	9.48e-10	9.5e-10	9.48e-10	9.48e-10	9.1e-10	3.78e-10	5.66e-10
ENSG00000264070	DND1P1	8.69e-10	7.97e-10	9.48e-10	1.3e-09	9.48e-10	9.08e-10	2.13e-10	9.48e-10	9.48e-10	9.31e-10	9.38e-10	9.48e-10	9.48e-10	9.5e-10	9.48e-10	9.45e-10	1.38e-09	9.5e-10	9.47e-10	9.48e-10	7.7e-10	9.48e-10	9.48e-10	9.4e-10	1.88e-09	9.37e-10	9.6e-10	9.48e-10	9.48e-10	9.5e-10	1.91e-09	6.94e-10	9.47e-10	9.48e-10	9.18e-10	9.48e-10	8.88e-10	9.48e-10	9.47e-10	9.48e-10	9.48e-10	9.5e-10	9.18e-10	9.48e-10	9.4e-10	9.1e-10	4.91e-09	9.5e-10
ENSG00000264589	MAPT-AS1	NA	NA	NA	NA	NA	NA	NA	NA	4.7e-08	1.07e-06	9.48e-10	NA	NA	9.48e-10	9.47e-10	1.17e-09	1.3e-09	9.48e-10	1.02e-05	NA	NA	NA	NA	NA	NA	NA	NA	NA	NA	NA	NA	NA	NA	3.02e-08	NA	NA	NA	NA	NA	NA	NA	NA	NA	NA	2.23e-06	NA	NA	NA
ENSG00000265964	RP11-293E1.1	NA	NA	NA	NA	NA	NA	NA	NA	NA	NA	NA	NA	NA	NA	NA	NA	NA	NA	NA	NA	NA	NA	NA	NA	NA	NA	NA	NA	NA	NA	NA	NA	NA	NA	NA	NA	NA	NA	NA	NA	NA	NA	NA	NA	3.46e-08	NA	NA	NA
ENSG00000266918	RP11-798G7.8	4.05e-09	5.93e-07	NA	1.3e-08	NA	2.8e-10	NA	NA	NA	7.01e-10	9.48e-10	1.65e-06	NA	0.00304	NA	NA	NA	NA	NA	NA	NA	NA	9.18e-10	1.9e-07	1.78e-10	0.0621	0.000135	NA	NA	NA	NA	1.13e-06	NA	9.48e-10	1.44e-10	NA	8.57e-09	9.74e-09	NA	9.07e-10	1.33e-08	9.35e-05	7.48e-08	9.08e-09	NA	3.04e-10	9.48e-10	NA
ENSG00000267198	RP11-798G7.6	NA	NA	NA	NA	NA	NA	NA	NA	NA	NA	6.25e-06	NA	NA	NA	NA	NA	NA	NA	NA	NA	NA	NA	NA	NA	NA	4.52e-07	NA	NA	NA	NA	NA	0.709	NA	NA	NA	NA	0.119	NA	NA	NA	9.48e-10	NA	NA	NA	NA	NA	NA	NA
ENSG00000267344	CTB-39G8.3	NA	NA	NA	NA	NA	NA	NA	NA	NA	NA	NA	NA	NA	NA	NA	NA	NA	NA	NA	NA	NA	NA	NA	NA	NA	1.24e-09	NA	NA	NA	NA	NA	1.46e-09	NA	NA	NA	NA	NA	NA	NA	6.92e-07	NA	NA	NA	6.03e-05	3.02e-08	NA	NA	NA
ENSG00000269918	AF131215.9	1.32e-05	9.66e-05	3.33e-05	1.13e-06	0.000257	4.25e-05	NA	NA	NA	1.27e-05	5.63e-05	NA	2.08e-05	7.37e-06	NA	1.01e-06	NA	NA	NA	4.5e-07	3.96e-05	1.78e-05	3.18e-06	2.68e-05	2.7e-07	2.49e-06	5.04e-06	2.15e-06	3.45e-06	NA	NA	1.65e-05	1.91e-06	4.02e-08	4.53e-05	NA	4.68e-06	4.92e-06	3.94e-06	3.43e-06	2.8e-06	1.66e-05	1.97e-06	1.52e-06	3.12e-06	3.8e-06	NA	2.21e-06
ENSG00000270941	RP5-966M1.5	NA	NA	NA	NA	NA	NA	NA	NA	NA	8.34e-08	NA	NA	NA	NA	NA	NA	NA	NA	NA	NA	NA	NA	NA	NA	NA	NA	NA	NA	NA	NA	NA	NA	NA	NA	NA	NA	NA	NA	NA	NA	NA	NA	NA	NA	NA	NA	NA	NA
ENSG00000271857	RP1-244F24.1	NA	NA	NA	0.00015	NA	NA	NA	NA	NA	NA	NA	NA	NA	NA	NA	NA	NA	NA	1.63e-12	NA	0.0144	NA	NA	NA	NA	NA	NA	NA	NA	NA	NA	NA	NA	NA	0.0571	NA	NA	NA	NA	NA	0.0158	NA	NA	NA	NA	NA	NA	NA
ENSG00000272573	MUSTN1	NA	NA	NA	1.1e-07	NA	0.353	NA	NA	NA	NA	NA	NA	NA	NA	NA	NA	NA	NA	NA	NA	0.818	2.58e-06	NA	NA	NA	0.629	NA	7.28e-08	NA	NA	NA	NA	NA	NA	NA	NA	NA	NA	NA	NA	NA	NA	0.818	NA	NA	0.654	NA	NA
ENSG00000274883	Metazoa_SRP	NA	NA	NA	NA	NA	NA	NA	NA	NA	NA	NA	NA	NA	NA	NA	NA	NA	NA	NA	NA	NA	NA	NA	NA	NA	NA	NA	NA	NA	NA	9.3e-10	NA	NA	NA	NA	NA	NA	NA	NA	NA	NA	NA	NA	NA	NA	NA	NA	NA
ENSG00000275956	RP5-966M1.7	NA	NA	NA	0.551	NA	NA	NA	NA	NA	3.41e-07	1.06e-06	7.31e-07	NA	NA	3.1e-07	2.89e-07	1.25e-06	NA	NA	NA	NA	NA	NA	NA	NA	NA	NA	NA	NA	NA	4.29e-06	NA	NA	0.00164	NA	NA	NA	NA	NA	NA	NA	NA	NA	0.00348	NA	NA	NA	NA
ENSG00000279144	RP11-894J14.2	NA	NA	NA	1.79e-06	NA	6.31e-06	NA	NA	NA	NA	NA	NA	NA	NA	NA	NA	NA	NA	NA	NA	NA	NA	NA	NA	NA	NA	NA	NA	NA	NA	NA	0.678	NA	4.25e-09	NA	NA	NA	NA	NA	NA	NA	NA	NA	NA	NA	NA	NA	NA
ENSG00000279685	MAPT-IT1	NA	NA	NA	NA	NA	NA	NA	NA	NA	1.3e-09	1.3e-09	NA	NA	NA	1.3e-09	8.17e-10	0.000322	0.000321	5.1e-10	NA	NA	NA	NA	NA	NA	NA	NA	NA	NA	NA	1.11e-07	NA	NA	NA	NA	NA	NA	0.000248	NA	NA	NA	NA	NA	NA	9.46e-10	NA	NA	NA
ENSG00000280022	RP11-707O23.1	9.48e-10	9.18e-10	9.48e-10	9.48e-10	9.5e-10	9.48e-10	NA	NA	NA	8.89e-10	NA	6.35e-10	NA	NA	9.48e-10	NA	NA	9.51e-10	NA	9.48e-10	1e-09	9.48e-10	9.48e-10	1.09e-09	9.37e-10	9.38e-10	9.39e-10	9.18e-10	9.44e-10	NA	9.18e-10	9.18e-10	NA	7.59e-10	9.28e-10	9.5e-10	9.37e-10	1.2e-09	9.38e-10	9.61e-10	5.92e-10	8.71e-10	9.48e-10	1.97e-10	9.48e-10	5.09e-10	6.58e-10	9.5e-10
[truncated: 6 more columns]

## Sheet: Table S5
KEGG Enrichment analysis	ID	Description	GeneRatio	BgRatio	pvalue	p.adjust	qvalue	geneID	Count	Count
	hsa04350	TGF-beta signaling pathway	2/10	96/8225	0.00570809	0.0631199	0.0479859	GDF5/LTBP1	2	2
	hsa03013	Nucleocytoplasmic transport	2/10	108/8225	0.00717661	0.0631199	0.0479859	DDX19A/SNUPN	2	2
	hsa00130	Ubiquinone and other terpenoid-quinone biosynthesis	1/10	11/8225	0.0133009	0.0631199	0.0479859	NQO1	1	2
	hsa01240	Biosynthesis of cofactors	2/10	153/8225	0.0140266	0.0631199	0.0479859	NFS1/NQO1	2	2
	hsa00730	Thiamine metabolism	1/10	15/8225	0.018098	0.0651527	0.0495313	NFS1	1	1
GO Enrichment analysis	ONTOLOGY	ID	Description	GeneRatio	BgRatio	pvalue	p.adjust	qvalue	geneID	1
	BP	GO:0006809	nitric oxide biosynthetic process	2/30	76/18903	0.00645163	0.246582	0.210694	CYB5B/NQO1	1
	BP	GO:0046209	nitric oxide metabolic process	2/30	82/18903	0.00747369	0.246582	0.210694	CYB5B/NQO1	1
	BP	GO:2001057	reactive nitrogen species metabolic process	2/30	83/18903	0.00765072	0.246582	0.210694	CYB5B/NQO1	3
	BP	GO:0006805	xenobiotic metabolic process	2/30	118/18903	0.0149964	0.246582	0.210694	CYB5B/NQO1	1
	BP	GO:0017062	respiratory chain complex III assembly	1/30	10/18903	0.0157614	0.246582	0.210694	UQCC1	1
	BP	GO:0034551	mitochondrial respiratory chain complex III assembly	1/30	10/18903	0.0157614	0.246582	0.210694	UQCC1	3
	BP	GO:1904779	regulation of protein localization to centrosome	1/30	10/18903	0.0157614	0.246582	0.210694	CEP250	2
	BP	GO:2001054	negative regulation of mesenchymal cell apoptotic process	1/30	10/18903	0.0157614	0.246582	0.210694	GDF5	1
	BP	GO:0062197	cellular response to chemical stress	3/30	345/18903	0.0169955	0.246582	0.210694	NFAT5/NQO1/ROMO1	1
	BP	GO:0035581	sequestering of extracellular ligand from receptor	1/30	11/18903	0.0173242	0.246582	0.210694	LTBP1	1
	BP	GO:0036363	transforming growth factor beta activation	1/30	11/18903	0.0173242	0.246582	0.210694	LTBP1	1
	BP	GO:0060271	cilium assembly	1/30	362/18903	0.0192913	0.246582	0.210694	CEP250/MPHOSPH9/RILPL2	2
	BP	GO:0009581	detection of external stimulus	2/30	137/18903	0.0198661	0.246582	0.210694	CEP250/MMP24	2
	BP	GO:0045039	protein insertion into mitochondrial inner membrane	1/30	13/18903	0.0204428	0.246582	0.210694	ROMO1	1
	BP	GO:1900115	extracellular regulation of signal transduction	1/30	13/18903	0.0204428	0.246582	0.210694	LTBP1	1
	BP	GO:1900116	extracellular negative regulation of signal transduction	1/30	13/18903	0.0204428	0.246582	0.210694	LTBP1	1
	BP	GO:2001053	regulation of mesenchymal cell apoptotic process	1/30	13/18903	0.0204428	0.246582	0.210694	GDF5	1
	BP	GO:0009582	detection of abiotic stimulus	2/30	140/18903	0.0206882	0.246582	0.210694	CEP250/MMP24	1
	BP	GO:0034614	cellular response to reactive oxygen species	2/30	150/18903	0.0235299	0.246582	0.210694	NQO1/ROMO1	3
	BP	GO:0010457	centriole-centriole cohesion	1/30	15/18903	0.0235517	0.246582	0.210694	CEP250	1
	BP	GO:0035672	oligopeptide transmembrane transport	1/30	15/18903	0.0235517	0.246582	0.210694	ABCB9	1
	BP	GO:0048820	hair follicle maturation	1/30	15/18903	0.0235517	0.246582	0.210694	TRPC4AP	1
	BP	GO:0071474	cellular hyperosmotic response	1/30	15/18903	0.0235517	0.246582	0.210694	NFAT5	1
	BP	GO:0097152	mesenchymal cell apoptotic process	1/30	15/18903	0.0235517	0.246582	0.210694	GDF5	1
	BP	GO:0044782	cilium organization	3/30	391/18903	0.0235889	0.246582	0.210694	CEP250/MPHOSPH9/RILPL2	1
	BP	GO:0043517	positive regulation of DNA damage response, signal transduction by p53 class mediator	1/30	16/18903	0.0251026	0.246582	0.210694	HIC1	2
	BP	GO:0050965	detection of temperature stimulus involved in sensory perception of pain	1/30	16/18903	0.0251026	0.246582	0.210694	MMP24	2
	BP	GO:0099170	postsynaptic modulation of chemical synaptic transmission	1/30	16/18903	0.0251026	0.246582	0.210694	USP8	1
	BP	GO:0006857	oligopeptide transport	1/30	17/18903	0.0266511	0.246582	0.210694	ABCB9	2
	BP	GO:0019885	antigen processing and presentation of endogenous peptide antigen via MHC class I	1/30	17/18903	0.0266511	0.246582	0.210694	ABCB9	2
	BP	GO:0090399	replicative senescence	1/30	17/18903	0.0266511	0.246582	0.210694	ROMO1	1
	BP	GO:0050657	nucleic acid transport	2/30	163/18903	0.02745	0.246582	0.210694	DDX19A/SNUPN	1
	BP	GO:0050658	RNA transport	2/30	163/18903	0.02745	0.246582	0.210694	DDX19A/SNUPN	1
	BP	GO:1902018	negative regulation of cilium assembly	1/30	18/18903	0.0281973	0.246582	0.210694	MPHOSPH9	3
	BP	GO:0006261	DNA-templated DNA replication	2/30	166/18903	0.0283898	0.246582	0.210694	CDK2AP1/NFAT5	1
	BP	GO:0051236	establishment of RNA localization	2/30	166/18903	0.0283898	0.246582	0.210694	DDX19A/SNUPN	1
	BP	GO:0002483	antigen processing and presentation of endogenous peptide antigen	1/30	19/18903	0.0297411	0.246582	0.210694	ABCB9	2
	BP	GO:0006743	ubiquinone metabolic process	1/30	19/18903	0.0297411	0.246582	0.210694	NQO1	1
	BP	GO:0050961	detection of temperature stimulus involved in sensory perception	1/30	19/18903	0.0297411	0.246582	0.210694	MMP24	1
	BP	GO:0006979	response to oxidative stress	3/30	434/18903	0.0308494	0.246582	0.210694	CYB5B/NQO1/ROMO1	1
	BP	GO:0030150	protein import into mitochondrial matrix	1/30	20/18903	0.0312825	0.246582	0.210694	ROMO1	1
	BP	GO:0032332	positive regulation of chondrocyte differentiation	1/30	20/18903	0.0312825	0.246582	0.210694	GDF5	1
	BP	GO:0071466	cellular response to xenobiotic stimulus	2/30	183/18903	0.0339553	0.246582	0.210694	CYB5B/NQO1	1
	BP	GO:0050908	detection of light stimulus involved in visual perception	1/30	22/18903	0.0343581	0.246582	0.210694	CEP250	1
	BP	GO:0050962	detection of light stimulus involved in sensory perception	1/30	22/18903	0.0343581	0.246582	0.210694	CEP250	1
	BP	GO:0016973	poly(A)+ mRNA export from nucleus	1/30	23/18903	0.0358925	0.246582	0.210694	DDX19A	1
	BP	GO:0019430	removal of superoxide radicals	1/30	23/18903	0.0358925	0.246582	0.210694	NQO1	1
	BP	GO:0097150	neuronal stem cell population maintenance	1/30	23/18903	0.0358925	0.246582	0.210694	MMP24	1
	BP	GO:0016048	detection of temperature stimulus	1/30	24/18903	0.0374244	0.246582	0.210694	MMP24	1
	BP	GO:0032331	negative regulation of chondrocyte differentiation	1/30	25/18903	0.038954	0.246582	0.210694	GDF5	1
	BP	GO:0062149	detection of stimulus involved in sensory perception of pain	1/30	25/18903	0.038954	0.246582	0.210694	MMP24	2
	BP	GO:0071450	cellular response to oxygen radical	1/30	25/18903	0.038954	0.246582	0.210694	NQO1	2
	BP	GO:0071451	cellular response to superoxide	1/30	25/18903	0.038954	0.246582	0.210694	NQO1	2
	BP	GO:1904996	positive regulation of leukocyte adhesion to vascular endothelial cell	1/30	25/18903	0.038954	0.246582	0.210694	NFAT5	1
	BP	GO:0019883	antigen processing and presentation of endogenous antigen	1/30	26/18903	0.0404813	0.246582	0.210694	ABCB9	1
	BP	GO:0050951	sensory perception of temperature stimulus	1/30	26/18903	0.0404813	0.246582	0.210694	MMP24	1
	BP	GO:0006403	RNA localization	2/30	202/18903	0.0406365	0.246582	0.210694	DDX19A/SNUPN	1
	BP	GO:0000302	response to reactive oxygen species	2/30	204/18903	0.0413668	0.246582	0.210694	NQO1/ROMO1	1
	BP	GO:1901654	response to ketone	2/30	205/18903	0.0417338	0.246582	0.210694	NQO1/USP8	1
	BP	GO:0071549	cellular response to dexamethasone stimulus	1/30	27/18903	0.0420062	0.246582	0.210694	USP8	2
	BP	GO:0000303	response to superoxide	1/30	28/18903	0.0435287	0.246582	0.210694	NQO1	1
	BP	GO:0006972	hyperosmotic response	1/30	28/18903	0.0435287	0.246582	0.210694	NFAT5	1
	BP	GO:0044331	cell-cell adhesion mediated by cadherin	1/30	28/18903	0.0435287	0.246582	0.210694	MMP24	1
	BP	GO:0000305	response to oxygen radical	1/30	29/18903	0.0450489	0.246582	0.210694	NQO1	1
	BP	GO:0051873	killing by host of symbiont cells	1/30	29/18903	0.0450489	0.246582	0.210694	ROMO1	1
	BP	GO:0007179	transforming growth factor beta receptor signaling pathway	2/30	216/18903	0.0458525	0.246582	0.210694	GDF5/LTBP1	2
	BP	GO:0002474	antigen processing and presentation of peptide antigen via MHC class I	1/30	30/18903	0.0465668	0.246582	0.210694	ABCB9	1
	BP	GO:0007271	synaptic transmission, cholinergic	1/30	30/18903	0.0465668	0.246582	0.210694	NQO1	2
	BP	GO:0016226	iron-sulfur cluster assembly	1/30	30/18903	0.0465668	0.246582	0.210694	NFS1	1
	BP	GO:0031163	metallo-sulfur cluster assembly	1/30	30/18903	0.0465668	0.246582	0.210694	NFS1	1
	BP	GO:1901798	positive regulation of signal transduction by p53 class mediator	1/30	30/18903	0.0465668	0.246582	0.210694	HIC1	1
	BP	GO:0043523	regulation of neuron apoptotic process	2/30	218/18903	0.0466171	0.246582	0.210694	GDF5/NQO1	2
	BP	GO:0060390	regulation of SMAD protein signal transduction	1/30	31/18903	0.0480824	0.246582	0.210694	GDF5	1
	BP	GO:0015931	nucleobase-containing compound transport	2/30	223/18903	0.0485492	0.246582	0.210694	DDX19A/SNUPN	1
	BP	GO:0061036	positive regulation of cartilage development	1/30	32/18903	0.0495956	0.246582	0.210694	GDF5	1
	BP	GO:0061037	negative regulation of cartilage development	1/30	32/18903	0.0495956	0.246582	0.210694	GDF5	1
	BP	GO:0071539	protein localization to centrosome	1/30	32/18903	0.0495956	0.246582	0.210694	CEP250	1
	CC	GO:0032588	trans-Golgi network membrane	2/31	101/19869	0.0108083	0.109446	0.0844845	COG8/MMP24	1
	CC	GO:0031313	extrinsic component of endosome membrane	1/31	10/19869	0.0154966	0.109446	0.0844845	USP8	1
	CC	GO:0017119	Golgi transport complex	1/31	11/19869	0.0170334	0.109446	0.0844845	COG8	1
	CC	GO:0031074	nucleocytoplasmic transport complex	1/31	11/19869	0.0170334	0.109446	0.0844845	SNUPN	1
	CC	GO:0034992	microtubule organizing center attachment site	1/31	11/19869	0.0170334	0.109446	0.0844845	SPAG4	1
	CC	GO:0034993	meiotic nuclear membrane microtubule tethering complex	1/31	11/19869	0.0170334	0.109446	0.0844845	SPAG4	3
	CC	GO:0106083	nuclear membrane protein complex	1/31	11/19869	0.0170334	0.109446	0.0844845	SPAG4	1
	CC	GO:0106094	nuclear membrane microtubule tethering complex	1/31	11/19869	0.0170334	0.109446	0.0844845	SPAG4	2
	CC	GO:1990229	iron-sulfur cluster assembly complex	1/31	12/19869	0.0185679	0.109446	0.0844845	NFS1	2
	CC	GO:0001527	microfibril	1/31	13/19869	0.0201001	0.109446	0.0844845	LTBP1	2
	CC	GO:0031464	Cul4A-RING E3 ubiquitin ligase complex	1/31	13/19869	0.0201001	0.109446	0.0844845	TRPC4AP	3
	CC	GO:0031301	integral component of organelle membrane	3/31	390/19869	0.0224656	0.109446	0.0844845	ABCB9/ERGIC3/SPAG4	1
	CC	GO:0005744	TIM23 mitochondrial import inner membrane translocase complex	1/31	16/19869	0.0246827	0.109446	0.0844845	ROMO1	1
	CC	GO:0005814	centriole	2/31	157/19869	0.0248338	0.109446	0.0844845	CEP250/MPHOSPH9	2
	CC	GO:0030176	integral component of endoplasmic reticulum membrane	2/31	164/19869	0.0269235	0.109446	0.0844845	ABCB9/ERGIC3	1
	CC	GO:0036064	ciliary basal body	2/31	164/19869	0.0269235	0.109446	0.0844845	CEP250/RILPL2	1
	CC	GO:0031300	intrinsic component of organelle membrane	3/31	420/19869	0.0272101	0.109446	0.0844845	ABCB9/ERGIC3/SPAG4	1
	CC	GO:0005639	integral component of nuclear inner membrane	1/31	18/19869	0.0277263	0.109446	0.0844845	SPAG4	1
	CC	GO:0031229	intrinsic component of nuclear inner membrane	1/31	18/19869	0.0277263	0.109446	0.0844845	SPAG4	1
	CC	GO:0031227	intrinsic component of endoplasmic reticulum membrane	2/31	172/19869	0.0293962	0.110236	0.0850942	ABCB9/ERGIC3	1
	MF	GO:0008526	phosphatidylinositol transfer activity	1/33	10/18432	0.0177644	0.225455	0.188978	PITPNM2	1
	MF	GO:0016653	oxidoreductase activity, acting on NAD(P)H, heme protein as acceptor	1/33	10/18432	0.0177644	0.225455	0.188978	NQO1	2
	MF	GO:0016783	sulfurtransferase activity	1/33	10/18432	0.0177644	0.225455	0.188978	NFS1	2
	MF	GO:0016661	oxidoreductase activity, acting on other nitrogenous compounds as donors	1/33	11/18432	0.0195239	0.225455	0.188978	CYB5B	1
	MF	GO:0035673	oligopeptide transmembrane transporter activity	1/33	11/18432	0.0195239	0.225455	0.188978	ABCB9	1
	MF	GO:0005024	transforming growth factor beta receptor activity	1/33	13/18432	0.0230338	0.225455	0.188978	LTBP1	1
	MF	GO:1904680	peptide transmembrane transporter activity	1/33	15/18432	0.0265314	0.225455	0.188978	ABCB9	1
	MF	GO:0019955	cytokine binding	2/33	144/18432	0.0273223	0.225455	0.188978	GDF5/LTBP1	1
	MF	GO:0019842	vitamin binding	2/33	149/18432	0.0290982	0.225455	0.188978	NFS1/OGFOD2	1
	MF	GO:0008525	phosphatidylcholine transporter activity	1/33	17/18432	0.030017	0.225455	0.188978	PITPNM2	1
	MF	GO:0000339	RNA cap binding	1/33	19/18432	0.0334904	0.225455	0.188978	SNUPN	1
	MF	GO:0004675	transmembrane receptor protein serine/threonine kinase activity	1/33	19/18432	0.0334904	0.225455	0.188978	LTBP1	1
	MF	GO:0061608	nuclear import signal receptor activity	1/33	19/18432	0.0334904	0.225455	0.188978	SNUPN	1
	MF	GO:0031418	L-ascorbic acid binding	1/33	20/18432	0.0352226	0.225455	0.188978	OGFOD2	1
	MF	GO:0036122	BMP binding	1/33	21/18432	0.0369518	0.225455	0.188978	GDF5	1
	MF	GO:0042288	MHC class I protein binding	1/33	22/18432	0.038678	0.225455	0.188978	ABCB9	1
	MF	GO:0070182	DNA polymerase binding	1/33	22/18432	0.038678	0.225455	0.188978	CDK2AP1
	MF	GO:0030552	cAMP binding	1/33	23/18432	0.0404011	0.225455	0.188978	CNBD2
	MF	GO:0030247	polysaccharide binding	1/33	25/18432	0.0438385	0.225455	0.188978	CLEC18A
	MF	GO:0050431	transforming growth factor beta binding	1/33	25/18432	0.0438385	0.225455	0.188978	LTBP1
	MF	GO:0120014	phospholipid transfer activity	1/33	25/18432	0.0438385	0.225455	0.188978	PITPNM2
	MF	GO:0043495	protein-membrane adaptor activity	1/33	28/18432	0.0489722	0.240409	0.201512	SPAG4

## Sheet: Table S6
KEGG Enrichment analysis	ID	Description	GeneRatio	BgRatio	pvalue	p.adjust	qvalue	geneID	Count	Count
	hsa04010	MAPK signaling pathway	4/22	294/8225	0.00702947	0.230142	0.208452	CACNA1D/FGFR3/MAPT/TGFA	4	3
	hsa04934	Cushing syndrome	3/22	155/8225	0.00777144	0.230142	0.208452	CACNA1D/CRHR1/WNT3	3	3
	hsa05225	Hepatocellular carcinoma	3/22	168/8225	0.0096903	0.230142	0.208452	PBRM1/TGFA/WNT3	3	2
	hsa00310	Lysine degradation	2/22	63/8225	0.012086	0.230142	0.208452	COLGALT2/SETD1B	2	3
	hsa01521	EGFR tyrosine kinase inhibitor resistance	2/22	79/8225	0.0185817	0.230142	0.208452	FGFR3/TGFA	2	4
	hsa04260	Cardiac muscle contraction	2/22	87/8225	0.0222739	0.230142	0.208452	CACNA1D/TNNC1	2	5
	hsa04727	GABAergic synapse	2/22	89/8225	0.0232411	0.230142	0.208452	CACNA1D/NSF	2	2
	hsa05410	Hypertrophic cardiomyopathy	2/22	90/8225	0.0237311	0.230142	0.208452	CACNA1D/TNNC1	2	3
	hsa04020	Calcium signaling pathway	3/22	240/8225	0.0250867	0.230142	0.208452	CACNA1D/FGFR3/TNNC1	3	2
	hsa05414	Dilated cardiomyopathy	2/22	96/8225	0.0267607	0.230142	0.208452	CACNA1D/TNNC1	2	2
	hsa05022	Pathways of neurodegeneration - multiple diseases	4/22	476/8225	0.0353043	0.276015	0.250002	CACNA1D/DNAH1/MAPT/WNT3	4	5
	hsa05206	MicroRNAs in cancer	3/22	310/8225	0.0480647	0.336152	0.304471	FGFR3/TNC/WNT3	3	3
GO Enrichment analysis	ONTOLOGY	ID	Description	GeneRatio	BgRatio	pvalue	p.adjust	qvalue	geneID	2
	BP	GO:0030212	hyaluronan metabolic process	3/40	35/18903	5.48141e-05	0.0439609	0.0376198	ITIH1/ITIH3/ITIH4	4
	BP	GO:1903510	mucopolysaccharide metabolic process	3/40	95/18903	0.00106173	0.189879	0.16249	ITIH1/ITIH3/ITIH4	3
	BP	GO:0035988	chondrocyte proliferation	2/40	24/18903	0.00117003	0.189879	0.16249	FGFR3/MUSTN1	2
	BP	GO:0002062	chondrocyte differentiation	3/40	114/18903	0.00179402	0.189879	0.16249	FGFR3/MUSTN1/PTHLH	2
	BP	GO:0033044	regulation of chromosome organization	4/40	252/18903	0.0019334	0.189879	0.16249	GNL3/MAPT/PBRM1/TACC3	2
	BP	GO:0052548	regulation of endopeptidase activity	5/40	428/18903	0.00199161	0.189879	0.16249	DIABLO/ITIH1/ITIH3/ITIH4/MAPT	2
	BP	GO:0031116	positive regulation of microtubule polymerization	2/40	32/18903	0.0020803	0.189879	0.16249	CLIP1/MAPT	2
	BP	GO:0030203	glycosaminoglycan metabolic process	3/40	123/18903	0.00222829	0.189879	0.16249	ITIH1/ITIH3/ITIH4	3
	BP	GO:0045762	positive regulation of adenylate cyclase activity	2/40	35/18903	0.00248554	0.189879	0.16249	CACNA1D/CRHR1	2
	BP	GO:0031112	positive regulation of microtubule polymerization or depolymerization	2/40	36/18903	0.00262824	0.189879	0.16249	CLIP1/MAPT	3
	BP	GO:0052547	regulation of peptidase activity	5/40	459/18903	0.00269759	0.189879	0.16249	DIABLO/ITIH1/ITIH3/ITIH4/MAPT	2
	BP	GO:0006022	aminoglycan metabolic process	3/40	134/18903	0.00284109	0.189879	0.16249	ITIH1/ITIH3/ITIH4	2
	BP	GO:0071542	dopaminergic neuron differentiation	2/40	42/18903	0.00356327	0.219826	0.188118	LMX1B/WNT3	4
	BP	GO:2001020	regulation of response to DNA damage stimulus	4/40	312/18903	0.00416743	0.228714	0.195723	MAPT/NEK4/PBRM1/SUPT3H	2
	BP	GO:0070507	regulation of microtubule cytoskeleton organization	3/40	155/18903	0.00427769	0.228714	0.195723	CLIP1/MAPT/TACC3	2
	BP	GO:0031281	positive regulation of cyclase activity	2/40	49/18903	0.00482168	0.236632	0.202499	CACNA1D/CRHR1	2
	BP	GO:0051349	positive regulation of lyase activity	2/40	50/18903	0.00501589	0.236632	0.202499	CACNA1D/CRHR1	2
	BP	GO:0031113	regulation of microtubule polymerization	2/40	54/18903	0.00582823	0.246013	0.210527	CLIP1/MAPT	4
	BP	GO:0032330	regulation of chondrocyte differentiation	2/40	54/18903	0.00582823	0.246013	0.210527	MUSTN1/PTHLH	3
	BP	GO:0045761	regulation of adenylate cyclase activity	2/40	56/18903	0.00625548	0.247047	0.211412	CACNA1D/CRHR1	4
	BP	GO:0006475	internal protein amino acid acetylation	3/40	188/18903	0.00730015	0.247047	0.211412	KANSL1/MAPT/SUPT3H	2
	BP	GO:0031122	cytoplasmic microtubule organization	2/40	62/18903	0.00762013	0.247047	0.211412	CLIP1/MAPT	2
	BP	GO:0051216	cartilage development	3/40	201/18903	0.00876393	0.247047	0.211412	FGFR3/MUSTN1/PTHLH	3
	BP	GO:0061035	regulation of cartilage development	2/40	73/18903	0.0104362	0.247047	0.211412	MUSTN1/PTHLH	3
	BP	GO:0051568	histone H3-K4 methylation	2/40	75/18903	0.0109907	0.247047	0.211412	KANSL1/SETD1B	3
	BP	GO:0018205	peptidyl-lysine modification	4/40	414/18903	0.0111271	0.247047	0.211412	GNL3/KANSL1/SETD1B/SUPT3H	3
	BP	GO:0051339	regulation of lyase activity	2/40	76/18903	0.0112728	0.247047	0.211412	CACNA1D/CRHR1	2
	BP	GO:0006919	activation of cysteine-type endopeptidase activity involved in apoptotic process	2/40	77/18903	0.011558	0.247047	0.211412	DIABLO/MAPT	2
	BP	GO:0031279	regulation of cyclase activity	2/40	77/18903	0.011558	0.247047	0.211412	CACNA1D/CRHR1	2
	BP	GO:0050772	positive regulation of axonogenesis	2/40	78/18903	0.0118465	0.247047	0.211412	MAPT/WNT3	2
	BP	GO:0001503	ossification	4/40	429/18903	0.0125489	0.247047	0.211412	FGFR3/PTHLH/TNC/WNT3	3
	BP	GO:0006473	protein acetylation	3/40	230/18903	0.012614	0.247047	0.211412	KANSL1/MAPT/SUPT3H	2
	BP	GO:0048732	gland development	4/40	441/18903	0.0137671	0.247047	0.211412	CRHR1/TGFA/TNC/WNT3	2
	BP	GO:0046785	microtubule polymerization	2/40	85/18903	0.013953	0.247047	0.211412	CLIP1/MAPT	2
	BP	GO:0031110	regulation of microtubule polymerization or depolymerization	2/40	87/18903	0.0145826	0.247047	0.211412	CLIP1/MAPT	3
	BP	GO:0001649	osteoblast differentiation	3/40	246/18903	0.0150932	0.247047	0.211412	PTHLH/TNC/WNT3	3
	BP	GO:0007188	adenylate cyclase-modulating G protein-coupled receptor signaling pathway	3/40	248/18903	0.0154212	0.247047	0.211412	CACNA1D/CRHR1/PTHLH	2
	BP	GO:0010951	negative regulation of endopeptidase activity	3/40	252/18903	0.0160892	0.247047	0.211412	ITIH1/ITIH3/ITIH4	1
	BP	GO:0032886	regulation of microtubule-based process	3/40	252/18903	0.0160892	0.247047	0.211412	CLIP1/MAPT/TACC3	1
	BP	GO:0032273	positive regulation of protein polymerization	2/40	92/18903	0.0162094	0.247047	0.211412	CLIP1/MAPT	1
	BP	GO:0030516	regulation of axon extension	2/40	93/18903	0.0165437	0.247047	0.211412	MAPT/WNT3	2
	BP	GO:0009953	dorsal/ventral pattern formation	2/40	94/18903	0.0168809	0.247047	0.211412	LMX1B/WNT3	2
	BP	GO:0007091	metaphase/anaphase transition of mitotic cell cycle	2/40	95/18903	0.0172211	0.247047	0.211412	PBRM1/TACC3	1
	BP	GO:0010466	negative regulation of peptidase activity	3/40	263/18903	0.0180098	0.247047	0.211412	ITIH1/ITIH3/ITIH4	1
	BP	GO:0010965	regulation of mitotic sister chromatid separation	2/40	98/18903	0.0182592	0.247047	0.211412	PBRM1/TACC3	1
	BP	GO:0044784	metaphase/anaphase transition of cell cycle	2/40	98/18903	0.0182592	0.247047	0.211412	PBRM1/TACC3	1
	BP	GO:0051306	mitotic sister chromatid separation	2/40	101/18903	0.0193233	0.247047	0.211412	PBRM1/TACC3	1
	BP	GO:0043543	protein acylation	3/40	272/18903	0.0196728	0.247047	0.211412	KANSL1/MAPT/SUPT3H	2
	BP	GO:0061448	connective tissue development	3/40	274/18903	0.0200535	0.247047	0.211412	FGFR3/MUSTN1/PTHLH	2
	BP	GO:0070252	actin-mediated cell contraction	2/40	104/18903	0.0204129	0.247047	0.211412	CACNA1D/TNNC1	1
	BP	GO:0014012	peripheral nervous system axon regeneration	1/40	10/18903	0.0209652	0.247047	0.211412	TNC	1
	BP	GO:0048672	positive regulation of collateral sprouting	1/40	10/18903	0.0209652	0.247047	0.211412	WNT3	1
	BP	GO:2000849	regulation of glucocorticoid secretion	1/40	10/18903	0.0209652	0.247047	0.211412	CRHR1	1
	BP	GO:0033045	regulation of sister chromatid segregation	2/40	107/18903	0.0215279	0.247047	0.211412	PBRM1/TACC3	1
	BP	GO:0061387	regulation of extent of cell growth	2/40	108/18903	0.0219051	0.247047	0.211412	MAPT/WNT3	1
	BP	GO:0010917	negative regulation of mitochondrial membrane potential	1/40	11/18903	0.023038	0.247047	0.211412	MAPT	1
	BP	GO:0045837	negative regulation of membrane potential	1/40	11/18903	0.023038	0.247047	0.211412	MAPT	1
	BP	GO:0046501	protoporphyrinogen IX metabolic process	1/40	11/18903	0.023038	0.247047	0.211412	ALAS1	1
	BP	GO:0060174	limb bud formation	1/40	11/18903	0.023038	0.247047	0.211412	WNT3	1
	BP	GO:0099624	atrial cardiac muscle cell membrane repolarization	1/40	11/18903	0.023038	0.247047	0.211412	CACNA1D	1
	BP	GO:1905818	regulation of chromosome separation	2/40	111/18903	0.0230531	0.247047	0.211412	PBRM1/TACC3	1
	BP	GO:0048640	negative regulation of developmental growth	2/40	115/18903	0.0246219	0.247047	0.211412	FGFR3/WNT3	2
	BP	GO:0001921	positive regulation of receptor recycling	1/40	12/18903	0.0251066	0.247047	0.211412	NSF	2
	BP	GO:0009950	dorsal/ventral axis specification	1/40	12/18903	0.0251066	0.247047	0.211412	WNT3	2
	BP	GO:0033235	positive regulation of protein sumoylation	1/40	12/18903	0.0251066	0.247047	0.211412	GNL3	2
	BP	GO:0035933	glucocorticoid secretion	1/40	12/18903	0.0251066	0.247047	0.211412	CRHR1	2
	BP	GO:0072497	mesenchymal stem cell differentiation	1/40	12/18903	0.0251066	0.247047	0.211412	WNT3	2
	BP	GO:0086015	SA node cell action potential	1/40	12/18903	0.0251066	0.247047	0.211412	CACNA1D	1
	BP	GO:0086018	SA node cell to atrial cardiac muscle cell signaling	1/40	12/18903	0.0251066	0.247047	0.211412	CACNA1D	1
	BP	GO:1904816	positive regulation of protein localization to chromosome, telomeric region	1/40	12/18903	0.0251066	0.247047	0.211412	GNL3	1
	BP	GO:1904953	Wnt signaling pathway involved in midbrain dopaminergic neuron differentiation	1/40	12/18903	0.0251066	0.247047	0.211412	WNT3	1
	BP	GO:0042541	hemoglobin biosynthetic process	1/40	13/18903	0.0271708	0.247047	0.211412	ALAS1	1
	BP	GO:0045741	positive regulation of epidermal growth factor-activated receptor activity	1/40	13/18903	0.0271708	0.247047	0.211412	TGFA	1
	BP	GO:1900452	regulation of long-term synaptic depression	1/40	13/18903	0.0271708	0.247047	0.211412	MAPT	2
	BP	GO:0048675	axon extension	2/40	122/18903	0.0274694	0.247047	0.211412	MAPT/WNT3	3
	BP	GO:0022612	gland morphogenesis	2/40	123/18903	0.0278866	0.247047	0.211412	TGFA/TNC	1
	BP	GO:0030282	bone mineralization	2/40	123/18903	0.0278866	0.247047	0.211412	FGFR3/PTHLH	1
	BP	GO:0001578	microtubule bundle formation	2/40	124/18903	0.0283063	0.247047	0.211412	CLIP1/DNAH1	1
	BP	GO:0031109	microtubule polymerization or depolymerization	2/40	124/18903	0.0283063	0.247047	0.211412	CLIP1/MAPT	2
	BP	GO:0043280	positive regulation of cysteine-type endopeptidase activity involved in apoptotic process	2/40	125/18903	0.0287287	0.247047	0.211412	DIABLO/MAPT	2
	BP	GO:0006465	signal peptide processing	1/40	14/18903	0.0292308	0.247047	0.211412	SPCS1	3
	BP	GO:0014733	regulation of skeletal muscle adaptation	1/40	14/18903	0.0292308	0.247047	0.211412	TNNC1	2
	BP	GO:0030049	muscle filament sliding	1/40	14/18903	0.0292308	0.247047	0.211412	TNNC1	1
	BP	GO:0086070	SA node cell to atrial cardiac muscle cell communication	1/40	14/18903	0.0292308	0.247047	0.211412	CACNA1D	1
	BP	GO:1904814	regulation of protein localization to chromosome, telomeric region	1/40	14/18903	0.0292308	0.247047	0.211412	GNL3	1
	BP	GO:2000288	positive regulation of myoblast proliferation	1/40	14/18903	0.0292308	0.247047	0.211412	MALAT1	1
	BP	GO:0034968	histone lysine methylation	2/40	130/18903	0.0308783	0.247047	0.211412	KANSL1/SETD1B	1
	BP	GO:0140014	mitotic nuclear division	3/40	325/18903	0.0311462	0.247047	0.211412	PBRM1/TACC3/TGFA	2
	BP	GO:0007567	parturition	1/40	15/18903	0.0312865	0.247047	0.211412	CRHR1	2
	BP	GO:0048311	mitochondrion distribution	1/40	15/18903	0.0312865	0.247047	0.211412	MAPT	1
	BP	GO:1900029	positive regulation of ruffle assembly	1/40	15/18903	0.0312865	0.247047	0.211412	PLEKHM1	1
	BP	GO:0051983	regulation of chromosome segregation	2/40	132/18903	0.0317556	0.247047	0.211412	PBRM1/TACC3	1
	BP	GO:0030048	actin filament-based movement	2/40	134/18903	0.0326427	0.247047	0.211412	CACNA1D/TNNC1	1
	BP	GO:0048638	regulation of developmental growth	3/40	332/18903	0.0328761	0.247047	0.211412	FGFR3/MAPT/WNT3	2
	BP	GO:0051304	chromosome separation	2/40	135/18903	0.03309	0.247047	0.211412	PBRM1/TACC3	3
	BP	GO:0033275	actin-myosin filament sliding	1/40	16/18903	0.033338	0.247047	0.211412	TNNC1	2
	BP	GO:0043981	histone H4-K5 acetylation	1/40	16/18903	0.033338	0.247047	0.211412	KANSL1	1
	BP	GO:0043982	histone H4-K8 acetylation	1/40	16/18903	0.033338	0.247047	0.211412	KANSL1	1
	BP	GO:0051014	actin filament severing	1/40	16/18903	0.033338	0.247047	0.211412	FMNL1	1
	BP	GO:2000846	regulation of corticosteroid hormone secretion	1/40	16/18903	0.033338	0.247047	0.211412	CRHR1	1
	BP	GO:0030879	mammary gland development	2/40	138/18903	0.0344462	0.247047	0.211412	TGFA/WNT3	3
	BP	GO:0060048	cardiac muscle contraction	2/40	140/18903	0.0353623	0.247047	0.211412	CACNA1D/TNNC1	3
	BP	GO:0020027	hemoglobin metabolic process	1/40	17/18903	0.0353853	0.247047	0.211412	ALAS1	1
	BP	GO:0036159	inner dynein arm assembly	1/40	17/18903	0.0353853	0.247047	0.211412	DNAH1	1
	BP	GO:1900034	regulation of cellular response to heat	1/40	17/18903	0.0353853	0.247047	0.211412	MAPT	1
	BP	GO:1904948	midbrain dopaminergic neuron differentiation	1/40	17/18903	0.0353853	0.247047	0.211412	WNT3	1
	BP	GO:2001056	positive regulation of cysteine-type endopeptidase activity	2/40	143/18903	0.0367542	0.247047	0.211412	DIABLO/MAPT	1
	BP	GO:0043414	macromolecule methylation	3/40	348/18903	0.0370165	0.247047	0.211412	KANSL1/MAPT-AS1/SETD1B	1
	BP	GO:0018022	peptidyl-lysine methylation	2/40	144/18903	0.0372228	0.247047	0.211412	KANSL1/SETD1B	1
	BP	GO:0002076	osteoblast development	1/40	18/18903	0.0374283	0.247047	0.211412	PTHLH	1
	BP	GO:0019896	axonal transport of mitochondrion	1/40	18/18903	0.0374283	0.247047	0.211412	MAPT	1
	BP	GO:0038128	ERBB2 signaling pathway	1/40	18/18903	0.0374283	0.247047	0.211412	TGFA	1
	BP	GO:0045780	positive regulation of bone resorption	1/40	18/18903	0.0374283	0.247047	0.211412	PLEKHM1	1
	BP	GO:0031346	positive regulation of cell projection organization	3/40	352/18903	0.0380919	0.247047	0.211412	MAPT/PLEKHM1/WNT3	2
	BP	GO:0045861	negative regulation of proteolysis	3/40	352/18903	0.0380919	0.247047	0.211412	ITIH1/ITIH3/ITIH4	2
	BP	GO:0032930	positive regulation of superoxide anion generation	1/40	19/18903	0.0394671	0.247047	0.211412	MAPT	1
	BP	GO:0035930	corticosteroid hormone secretion	1/40	19/18903	0.0394671	0.247047	0.211412	CRHR1	3
	BP	GO:0090043	regulation of tubulin deacetylation	1/40	19/18903	0.0394671	0.247047	0.211412	MAPT	1
	BP	GO:0007171	activation of transmembrane receptor protein tyrosine kinase activity	1/40	20/18903	0.0415017	0.247047	0.211412	TGFA	1
	BP	GO:0008334	histone mRNA metabolic process	1/40	20/18903	0.0415017	0.247047	0.211412	SLBP	1
	BP	GO:0010288	response to lead ion	1/40	20/18903	0.0415017	0.247047	0.211412	MAPT	1
	BP	GO:0032332	positive regulation of chondrocyte differentiation	1/40	20/18903	0.0415017	0.247047	0.211412	MUSTN1	1
	BP	GO:0048670	regulation of collateral sprouting	1/40	20/18903	0.0415017	0.247047	0.211412	WNT3	1
	BP	GO:0060749	mammary gland alveolus development	1/40	20/18903	0.0415017	0.247047	0.211412	TGFA	1
	BP	GO:0061377	mammary gland lobule development	1/40	20/18903	0.0415017	0.247047	0.211412	TGFA	1
	BP	GO:1902473	regulation of protein localization to synapse	1/40	20/18903	0.0415017	0.247047	0.211412	MAPT	1
	BP	GO:0050770	regulation of axonogenesis	2/40	156/18903	0.0430244	0.247047	0.211412	MAPT/WNT3	1
	BP	GO:0007189	adenylate cyclase-activating G protein-coupled receptor signaling pathway	2/40	157/18903	0.0435224	0.247047	0.211412	CRHR1/PTHLH	1
	BP	GO:0043984	histone H4-K16 acetylation	1/40	21/18903	0.0435321	0.247047	0.211412	KANSL1	1
	BP	GO:0051346	negative regulation of hydrolase activity	3/40	373/18903	0.044	0.247047	0.211412	ITIH1/ITIH3/ITIH4	1
	BP	GO:0001919	regulation of receptor recycling	1/40	22/18903	0.0455583	0.247047	0.211412	NSF	1
	BP	GO:0032928	regulation of superoxide anion generation	1/40	22/18903	0.0455583	0.247047	0.211412	MAPT	2
	BP	GO:0048634	regulation of muscle organ development	1/40	22/18903	0.0455583	0.247047	0.211412	SFMBT1	2
	BP	GO:0072574	hepatocyte proliferation	1/40	22/18903	0.0455583	0.247047	0.211412	TGFA	3
	BP	GO:0072575	epithelial cell proliferation involved in liver morphogenesis	1/40	22/18903	0.0455583	0.247047	0.211412	TGFA	2
	BP	GO:0086012	membrane depolarization during cardiac muscle cell action potential	1/40	22/18903	0.0455583	0.247047	0.211412	CACNA1D	1
	BP	GO:0090042	tubulin deacetylation	1/40	22/18903	0.0455583	0.247047	0.211412	MAPT	1
	BP	GO:1902774	late endosome to lysosome transport	1/40	22/18903	0.0455583	0.247047	0.211412	PLEKHM1	2
	BP	GO:2000831	regulation of steroid hormone secretion	1/40	22/18903	0.0455583	0.247047	0.211412	CRHR1	2
	BP	GO:0010560	positive regulation of glycoprotein biosynthetic process	1/40	23/18903	0.0475803	0.247047	0.211412	MUSTN1	3
	BP	GO:0046058	cAMP metabolic process	1/40	23/18903	0.0475803	0.247047	0.211412	PTHLH	3
	BP	GO:0048143	astrocyte activation	1/40	23/18903	0.0475803	0.247047	0.211412	MAPT	2
	BP	GO:0072576	liver morphogenesis	1/40	23/18903	0.0475803	0.247047	0.211412	TGFA	2
	BP	GO:0080182	histone H3-K4 trimethylation	1/40	23/18903	0.0475803	0.247047	0.211412	SETD1B	3
	BP	GO:0016571	histone methylation	2/40	167/18903	0.0486197	0.247047	0.211412	KANSL1/SETD1B	2
	BP	GO:0030307	positive regulation of cell growth	2/40	167/18903	0.0486197	0.247047	0.211412	MAPT/WNT3	2
	BP	GO:0032259	methylation	3/40	390/18903	0.0491012	0.247047	0.211412	KANSL1/MAPT-AS1/SETD1B	2
	BP	GO:0048639	positive regulation of developmental growth	2/40	168/18903	0.049141	0.247047	0.211412	MAPT/WNT3	3
	BP	GO:0070841	inclusion body assembly	1/40	24/18903	0.0495982	0.247047	0.211412	MAPT	1
	BP	GO:1901386	negative regulation of voltage-gated calcium channel activity	1/40	24/18903	0.0495982	0.247047	0.211412	CRHR1	1
	CC	GO:0031089	platelet dense granule lumen	2/43	14/19869	0.000409505	0.0675683	0.0573307	ITIH3/ITIH4	1
	CC	GO:0042827	platelet dense granule	2/43	21/19869	0.000935966	0.0772172	0.0655176	ITIH3/ITIH4	1
	CC	GO:0000776	kinetochore	3/43	164/19869	0.00534934	0.214396	0.181912	CLIP1/KANSL1/PBRM1	1
	CC	GO:0000779	condensed chromosome, centromeric region	3/43	174/19869	0.00630064	0.214396	0.181912	CLIP1/KANSL1/PBRM1	2
	CC	GO:0035097	histone methyltransferase complex	2/43	62/19869	0.00796797	0.214396	0.181912	KANSL1/SETD1B	1
	CC	GO:0000123	histone acetyltransferase complex	2/43	91/19869	0.0165862	0.214396	0.181912	KANSL1/SUPT3H	3
	CC	GO:0000775	chromosome, centromeric region	3/43	250/19869	0.0167748	0.214396	0.181912	CLIP1/KANSL1/PBRM1	1
	CC	GO:0034708	methyltransferase complex	2/43	92/19869	0.0169317	0.214396	0.181912	KANSL1/SETD1B	1
	CC	GO:0031248	protein acetyltransferase complex	2/43	101/19869	0.0201782	0.214396	0.181912	KANSL1/SUPT3H	1
	CC	GO:1902493	acetyltransferase complex	2/43	101/19869	0.0201782	0.214396	0.181912	KANSL1/SUPT3H	1
	CC	GO:0000793	condensed chromosome	3/43	273/19869	0.0211317	0.214396	0.181912	CLIP1/KANSL1/PBRM1	1
	CC	GO:0005614	interstitial matrix	1/43	11/19869	0.0235559	0.214396	0.181912	TNC	3
	CC	GO:0035631	CD40 receptor complex	1/43	11/19869	0.0235559	0.214396	0.181912	DIABLO	1
	CC	GO:0044545	NSL complex	1/43	11/19869	0.0235559	0.214396	0.181912	KANSL1	1
	CC	GO:1990454	L-type voltage-gated calcium channel complex	1/43	11/19869	0.0235559	0.214396	0.181912	CACNA1D	2
	CC	GO:0044754	autolysosome	1/43	12/19869	0.0256702	0.214396	0.181912	PLEKHM1	2
	CC	GO:1905368	peptidase complex	2/43	118/19869	0.0269535	0.214396	0.181912	SPCS1/SUPT3H	1
	CC	GO:1990909	Wnt signalosome	1/43	13/19869	0.0277801	0.214396	0.181912	WNT3	1
	CC	GO:0005788	endoplasmic reticulum lumen	3/43	312/19869	0.0298138	0.214396	0.181912	COLGALT2/TNC/WNT3	2
	CC	GO:0016586	RSC-type complex	1/43	14/19869	0.0298856	0.214396	0.181912	PBRM1	3
	CC	GO:0030673	axolemma	1/43	14/19869	0.0298856	0.214396	0.181912	MAPT	3
	CC	GO:0098554	cytoplasmic side of endoplasmic reticulum membrane	1/43	14/19869	0.0298856	0.214396	0.181912	SPPL2C	3
	CC	GO:0098637	protein complex involved in cell-matrix adhesion	1/43	14/19869	0.0298856	0.214396	0.181912	TNC	3
	CC	GO:0048188	Set1C/COMPASS complex	1/43	15/19869	0.0319865	0.219907	0.186588	SETD1B	3
	CC	GO:0030139	endocytic vesicle	3/43	343/19869	0.0378726	0.22362	0.189738	FMNL1/TGFA/WNT3	1
	CC	GO:0005767	secondary lysosome	1/43	18/19869	0.0382628	0.22362	0.189738	PLEKHM1	1
	CC	GO:0033276	transcription factor TFTC complex	1/43	18/19869	0.0382628	0.22362	0.189738	SUPT3H	1
	CC	GO:0034399	nuclear periphery	2/43	145/19869	0.0393028	0.22362	0.189738	MAPT/PBRM1	1
	CC	GO:0072562	blood microparticle	2/43	145/19869	0.0393028	0.22362	0.189738	ITIH1/ITIH4	2
	CC	GO:0005865	striated muscle thin filament	1/43	21/19869	0.0444994	0.23532	0.199666	TNNC1	1
	CC	GO:0035371	microtubule plus-end	1/43	23/19869	0.0486351	0.23532	0.199666	CLIP1	1
	CC	GO:0030176	integral component of endoplasmic reticulum membrane	2/43	164/19869	0.0490463	0.23532	0.199666	SPCS1/SPPL2C	1
	MF	GO:0004867	serine-type endopeptidase inhibitor activity	3/39	98/18432	0.00115928	0.165778	0.143995	ITIH1/ITIH3/ITIH4	1
	MF	GO:0004866	endopeptidase inhibitor activity	3/39	180/18432	0.00646641	0.244381	0.21227	ITIH1/ITIH3/ITIH4	1
	MF	GO:0030414	peptidase inhibitor activity	3/39	187/18432	0.00718181	0.244381	0.21227	ITIH1/ITIH3/ITIH4	1
	MF	GO:0061135	endopeptidase regulator activity	3/39	194/18432	0.00794255	0.244381	0.21227	ITIH1/ITIH3/ITIH4	1
	MF	GO:0061134	peptidase regulator activity	3/39	232/18432	0.0128894	0.244381	0.21227	ITIH1/ITIH3/ITIH4	1
	MF	GO:0008331	high voltage-gated calcium channel activity	1/39	11/18432	0.0230362	0.244381	0.21227	CACNA1D	1
	MF	GO:0034452	dynactin binding	1/39	12/18432	0.0251046	0.244381	0.21227	MAPT	1
	MF	GO:0140776	protein-containing complex destabilizing activity	1/39	12/18432	0.0251046	0.244381	0.21227	NSF	1
	MF	GO:0008253	5'-nucleotidase activity	1/39	13/18432	0.0271687	0.244381	0.21227	NT5DC2	1
	MF	GO:0017124	SH3 domain binding	2/39	125/18432	0.0287113	0.244381	0.21227	ARHGAP27/MAPT	1
	MF	GO:0030297	transmembrane receptor protein tyrosine kinase activator activity	1/39	14/18432	0.0292286	0.244381	0.21227	TGFA	1
	MF	GO:0008252	nucleotidase activity	1/39	15/18432	0.0312842	0.244381	0.21227	NT5DC2	1
	MF	GO:0032794	GTPase activating protein binding	1/39	15/18432	0.0312842	0.244381	0.21227	FMNL1
	MF	GO:0008569	minus-end-directed microtubule motor activity	1/39	18/18432	0.0374256	0.244381	0.21227	DNAH1
	MF	GO:0034185	apolipoprotein binding	1/39	18/18432	0.0374256	0.244381	0.21227	MAPT
	MF	GO:0042800	histone methyltransferase activity (H3-K4 specific)	1/39	18/18432	0.0374256	0.244381	0.21227	SETD1B
	MF	GO:0017075	syntaxin-1 binding	1/39	19/18432	0.0394643	0.244381	0.21227	NSF
	MF	GO:0030506	ankyrin binding	1/39	19/18432	0.0394643	0.244381	0.21227	CACNA1D
	MF	GO:0051428	peptide hormone receptor binding	1/39	19/18432	0.0394643	0.244381	0.21227	PTHLH
	MF	GO:0051010	microtubule plus-end binding	1/39	21/18432	0.043529	0.244381	0.21227	CLIP1
	MF	GO:0035255	ionotropic glutamate receptor binding	1/39	22/18432	0.0455551	0.244381	0.21227	NSF
	MF	GO:0017134	fibroblast growth factor binding	1/39	23/18432	0.047577	0.244381	0.21227	FGFR3
	MF	GO:0035035	histone acetyltransferase binding	1/39	23/18432	0.047577	0.244381	0.21227	KANSL1
	MF	GO:0005540	hyaluronic acid binding	1/39	24/18432	0.0495948	0.244381	0.21227	ITIH1
	MF	GO:0051959	dynein light intermediate chain binding	1/39	24/18432	0.0495948	0.244381	0.21227	DNAH1

## Sheet: Table S7
Chemicals	MeSH® ID	NES	P
	C004925	8.04732	0.000999001
	C006780	5.87855	0.000999001
	C009495	5.77763	0.000999001
	C012589	2.02751	0.034965
	C018475	25.9724	0.000999001
	C023036	4.90819	0.000999001
	C025643	56.2116	0.000999001
	C026487	2.99101	0.032967
	C029753	9.25984	0.000999001
	C410127	118.039	0.000999001
	C561695	21.9399	0.000999001
	D000077337	4.60567	0.001998
	D000082	9.41741	0.000999001
	D000643	2.92257	0.00799201
	D001151	8.53977	0.000999001
	D001280	64.6727	0.000999001
	D001564	3.4249	0.001998
	D002945	21.6034	0.000999001
	D003300	18.5045	0.002997
	D003907	6.31368	0.000999001
	D006861	7.3366	0.000999001
	D008070	3.6692	0.004995
	D008627	76.3786	0.000999001
	D008694	1.76901	0.048951
	D008701	2.59599	0.035964
	D008727	6.38254	0.00699301
	D009532	12.0734	0.000999001
	D011285	10.0482	0.000999001
	D011794	61.4249	0.000999001
	D012834	2.65126	0.00799201
	D013749	7.27842	0.000999001
	D013755	5.37348	0.002997
	D014028	7.04503	0.001998
	D014212	7.24143	0.000999001
	D014635	5.94162	0.000999001
	D015655	9.27473	0.000999001
	D015759	5.37348	0.002997
	D016572	28.1779	0.000999001
	D016604	8.02968	0.000999001
	D019256	37.703	0.000999001
	D019327	10.2904	0.000999001
	D019833	56.4791	0.000999001
	D020106	7.87814	0.003996
	D052638	7.02419	0.002997
	D053260	11.2543	0.000999001
